# Supplementary material for: Elastic network model of learned maintained contacts to predict protein motion
Source: PLoS One. 2017 Aug 30;12(8):e0183889. doi: 10.1371/journal.pone.0183889 (PMC5576689; doi:10.1371/journal.pone.0183889)
Supplement: S2 File — Dataset of proteins used to obtain the theoretical upper bound (mcENM), to train and test the SVM and to evaluate lmcENM, raw SVM performance data, breaking contact statistics, raw performance data of ENM variants, dataset of conformational ensembles, Top20 and Bottom20 features weighted by Linear SVM. (ZIP) [file pone.0183889.s002.zip]

Archive with 24 entries (21 files):
- supplement_final/
- supplement_final/.DS_Store
- __MACOSX/
- __MACOSX/supplement_final/
- __MACOSX/supplement_final/._.DS_Store
- supplement_final/DatasetA_LMC_ALL_dataset.csv
- __MACOSX/supplement_final/._DatasetA_LMC_ALL_dataset.csv
- supplement_final/TableA_SVM_performance_overview.csv
- __MACOSX/supplement_final/._TableA_SVM_performance_overview.csv
- supplement_final/TableB_mcENM_lmcENM_breaking_contact_counts.csv
- __MACOSX/supplement_final/._TableB_mcENM_lmcENM_breaking_contact_counts.csv
- supplement_final/TableC_ENM_variants_performance_overview.xlxs.xlsx
- __MACOSX/supplement_final/._TableC_ENM_variants_performance_overview.xlxs.xlsx
- supplement_final/TableD_CoDNaS_ensemble_overview.csv
- __MACOSX/supplement_final/._TableD_CoDNaS_ensemble_overview.csv
- supplement_final/TableE_ENM_variants_CoDNaS_ensembles_results.xlxs.xlsx
- __MACOSX/supplement_final/._TableE_ENM_variants_CoDNaS_ensembles_results.xlxs.xlsx
- supplement_final/TableF_ENM_variants_num_zero_eigenvalues.csv
- __MACOSX/supplement_final/._TableF_ENM_variants_num_zero_eigenvalues.csv
- supplement_final/TableG_FeatureWeights_LinearSVM.xlxs.xlsx
- __MACOSX/supplement_final/._TableG_FeatureWeights_LinearSVM.xlxs.xlsx
- supplement_final/~$TableS3_ENM_variants_performance_overview.xlxs.xlsx
- __MACOSX/supplement_final/._~$TableS3_ENM_variants_performance_overview.xlxs.xlsx
- __MACOSX/._supplement_final
