# Supplementary material for: Elastic network model of learned maintained contacts to predict protein motion
Source: PLoS One. 2017 Aug 30;12(8):e0183889. doi: 10.1371/journal.pone.0183889 (PMC5576689; doi:10.1371/journal.pone.0183889)
Supplement: S2 File — Dataset of proteins used to obtain the theoretical upper bound (mcENM), to train and test the SVM and to evaluate lmcENM, raw SVM performance data, breaking contact statistics, raw performance data of ENM variants, dataset of conformational ensembles, Top20 and Bottom20 features weighted by Linear SVM. (ZIP) [file pone.0183889.s002.zip › supplement_final/DatasetA_LMC_ALL_dataset.csv]

Protein pair	RMSD	#Residues	Motion label	Function class	Scop class	#Domains
1bsqA_2gj5A	1.86	161	clm	NO ENZYME	all beta	1
1pnzA_1kmpA	2.06	647	clm	NO ENZYME	membrane	1
2dkeA_2d1eA	1.84	240	ilm	OXIDOREDUCTASE	None	1
2ci3A_2ci6A	1.67	273	ilm	HYDROLASE	a+b	1
2p0mA_2p0mB	2.69	662	clm	OXIDOREDUCTASE	all alpha	2
2p52A_2iomA	1.68	187	clm	NO ENZYME	all beta	1
2f4bB_2om9A	2.67	270	clm	NO ENZYME	all alpha	1
2de2A_2de3B	2.57	346	clm	HYDROLASE	None	2
1tibA_1einB	2.06	269	clm	HYDROLASE	a/b	1
1dx9C_1rcfA	1.69	168	otm	NO ENZYME	a/b	1
1tr9A_2oxnA	1.39	329	ilm	HYDROLASE	a/b	1
1ey0A_1stbA	2.14	136	clm	HYDROLASE	all beta	1
1jfvA_1rxeA	2.27	131	clm	OXIDOREDUCTASE	a/b	1
2fjyB_1dqeA	7.35	137	ilm	NO ENZYME	all alpha	1
1i6wB_1r4zA	1.33	179	clm	HYDROLASE	a/b	1
2orxA_2orzA	3.04	313	ilm	NO ENZYME	None	2
1thfD_2a0nA	1.47	251	ilm	LYASE	a/b	1
2uyrX_2ddsA	1.1	299	ilm	HYDROLASE	a+b	1
2dh3B_2dh3A	1.73	416	ilm	NO ENZYME	None	2
2z8nB_2z8pA	1.79	215	clm	NO ENZYME	None	1
1irmC_2dy5A	1.96	194	clm	OXIDOREDUCTASE	all alpha	1
1gohA_1k3iA	1.89	639	ilm	OXIDOREDUCTASE	all beta	1
1t97B_2f2qA	5.36	173	otm	HYDROLASE	a+b	2
3d97B_3d97A	1.54	137	ilm	NO ENZYME	all beta	1
1dqzB_1dqyA	2.7	280	clm	TRANSFERASE	a/b	1
1a8dA_1fv3B	1.87	451	ilm	HYDROLASE	all beta	2
1b6bA_1cjwA	3.19	162	clm	TRANSFERASE	a+b	1
1ufpA_2eb8A	2.6	154	clm	NO ENZYME	all alpha	1
2fz6C_2fz6B	2.79	69	ilm	NO ENZYME	all beta	1
2bebB_2esuA	2.03	173	otm	NO ENZYME	all beta	1
2zlbA_2cl5B	3.0	212	clm	TRANSFERASE	a/b	1
2qzaA_2qyuA	4.76	617	idm	NO ENZYME	None	4
2ousB_2ouuA	1.99	329	cdm	HYDROLASE	None	2
1n4dA_1n4aA	1.75	244	ilm	NO ENZYME	a/b	2
2iytA_2iyxA	4.58	169	clm	TRANSFERASE	a/b	1
3csgA_3csbA	5.5	457	idm	NO ENZYME	all beta	3
1kx9A_1n8vB	3.32	100	clm	NO ENZYME	all alpha	1
2rhhA_2rhoA	1.64	304	otm	NO ENZYME	a/b	1
1oidB_1ho5A	9.6	523	cdm	HYDROLASE	a+b	2
2jepB_2jeqA	1.14	359	ilm	HYDROLASE	None	1
1pztA_1o0rA	3.21	271	clm	TRANSFERASE	a/b	1
2o0kA_2o0jA	2.07	357	clm	NO ENZYME	None	2
1ujmB_1y1pA	1.48	342	clm	OXIDOREDUCTASE	a/b	1
1wdpA_1q6fA	1.14	490	clm	HYDROLASE	a/b	1
2vrkA_2vrqB	1.45	493	clm	HYDROLASE	None	1
2zcoA_2zcqA	1.37	284	clm	TRANSFERASE	None	3
3b8sB_3b9dA	1.74	567	idm	HYDROLASE	None	2
3sebA_1se3A	2.36	238	clm	NO ENZYME	all beta	1
1na5A_1idoA	3.32	184	blm	NO ENZYME	a/b	1
2cbiA_2j62A	1.34	584	cdm	HYDROLASE	all alpha	1
1qmtA_1dytA	1.85	133	idm	HYDROLASE	a+b	3
2f08D_1xwvB	1.96	129	blm	NO ENZYME	all beta	1
1sbqB_1u3gA	1.55	164	cdm	LIGASE	a/b	1
2pyqC_2pyqB	1.69	114	ilm	NO ENZYME	all alpha	1
2ec5A_2ebfX	2.27	711	idm	NO ENZYME	all alpha	4
1kp9A_1kphC	4.01	270	clm	TRANSFERASE	a/b	1
3ng1B_2c04A	1.62	294	otm	NO ENZYME	all alpha	2
2acfB_2favB	1.83	171	blm	HYDROLASE	a/b	1
2og6A_2og7A	1.37	319	clm	OXIDOREDUCTASE	None	1
2v8iA_2v8jA	2.0	535	idm	LYASE	None	3
1k4kA_1k4mB	2.05	213	ilm	TRANSFERASE	a/b	1
1rifA_1rifB	1.47	282	idm	HYDROLASE	a/b	2
1gy0A_1gxzB	1.28	223	blm	TRANSFERASE	a+b	1
2ddbA_2epfD	1.84	207	idm	NO ENZYME	a+b	1
3eugA_1flzA	1.49	225	idm	HYDROLASE	a/b	1
1uorA_1e7gA	5.52	580	otm	NO ENZYME	all alpha	2
1rkiA_1rkiB	2.28	97	idm	NO ENZYME	a+b	1
4akeA_2eckA	7.26	214	cdm	TRANSFERASE	a/b	2
1hkaA_1raoA	3.64	158	ilm	TRANSFERASE	a+b	1
1ztyA_1zu0A	7.02	528	cdm	NO ENZYME	None	2
2o1cD_2o1cA	1.67	142	idm	HYDROLASE	None	1
1lyyA_1re2A	2.36	130	ilm	HYDROLASE	a+b	1
1eymA_1j4rA	1.51	107	cdm	ISOMERASE	a+b	1
2j4rB_1t6cA	1.95	299	idm	HYDROLASE	a/b	2
1jejA_1qkjA	2.44	351	cdm	TRANSFERASE	a/b	2
1xgdA_1ef3B	2.62	315	cdm	OXIDOREDUCTASE	a/b	1
1ex6B_1gkyA	4.56	186	cdm	TRANSFERASE	a/b	2
2gg4A_2pqcA	4.27	443	cdm	TRANSFERASE	a+b	2
2z1cA_2z1cB	2.68	71	clm	NO ENZYME	all beta	1
1oxsC_1oxuC	1.73	352	idm	NO ENZYME	all beta	3
1eutA_1w8nA	2.02	601	idm	HYDROLASE	all beta	3
3c6qB_3c6qD	4.32	305	cdm	NO ENZYME	None	2
1gqzA_2gkeA	2.63	274	cdm	ISOMERASE	a+b	1
3d8rA_3d8nA	8.49	250	cdm	LYASE	None	2
2ghbA_2ghaA	5.45	373	cdm	NO ENZYME	a/b	2
1lfhA_1lfiA	6.51	691	cdm	HYDROLASE	a/b	3
2cgkB_2uytA	1.88	478	cdm	TRANSFERASE	None	2
1l5tA_1lctA	6.26	324	cdm	HYDROLASE	a/b	2
2qrjA_2qrlA	1.87	365	cdm	OXIDOREDUCTASE	None	2
2brwA_1ojpA	2.38	721	cdm	LYASE	all alpha	3
