# Supplementary material for: Elastic network model of learned maintained contacts to predict protein motion
Source: PLoS One. 2017 Aug 30;12(8):e0183889. doi: 10.1371/journal.pone.0183889 (PMC5576689; doi:10.1371/journal.pone.0183889)
Supplement: S2 File — Dataset of proteins used to obtain the theoretical upper bound (mcENM), to train and test the SVM and to evaluate lmcENM, raw SVM performance data, breaking contact statistics, raw performance data of ENM variants, dataset of conformational ensembles, Top20 and Bottom20 features weighted by Linear SVM. (ZIP) [file pone.0183889.s002.zip › supplement_final/TableA_SVM_performance_overview.csv]

Protein pair	Motion label	Accuracy	Coverage	Area Under Curve (ROC)
1a8dA_1fv3B	ILM	0.163636363636	0.411428571429	0.495244565217
1b6bA_1cjwA	CLM	0.68345323741	0.475	0.653947368421
1bsqA_2gj5A	CLM	0.1875	0.317647058824	0.58024691358
1dqzB_1dqyA	CLM	0.372013651877	0.579787234043	0.644445552453
1dx9C_1rcfA	OTM	0.152866242038	0.307692307692	0.677944862155
1eutA_1w8nA	IDM	0.101492537313	0.465753424658	0.617708129764
1ex6B_1gkyA	CDM	0.268965517241	0.309523809524	0.513062409289
1ey0A_1stbA	CLM	0.395161290323	0.395161290323	0.520816326531
1eymA_1j4rA	CDM	0.172413793103	0.3	0.542592592593
1gohA_1k3iA	ILM	0.100502512563	0.185185185185	0.591445530726
1gqzA_2gkeA	CDM	0.293706293706	0.688524590164	0.694572135785
1gy0A_1gxzB	BLM	0.0485436893204	0.2	0.326530612245
1hkaA_1raoA	ILM	0.368	0.657142857143	0.586406164007
1i6wB_1r4zA	CLM	0.183333333333	0.647058823529	0.70140177283
1irmC_2dy5A	CLM	0.475	0.348623853211	0.567669172932
1jejA_1qkjA	CDM	0.124600638978	0.361111111111	0.740501590867
1jfvA_1rxeA	CLM	0.316666666667	0.422222222222	0.625802310655
1k4kA_1k4mB	ILM	0.359550561798	0.410256410256	0.696820175439
1kp9A_1kphC	CLM	0.433734939759	0.428571428571	0.57256369845
1kx9A_1n8vB	CLM	0.5	0.201058201058	0.622576177285
1l5tA_1lctA	CDM	0.100303951368	0.270491803279	0.636773136773
1lfhA_1lfiA	CDM	0.10752688172	0.28880866426	0.511229292169
1lyyA_1re2A	ILM	0.220183486239	0.421052631579	0.418137254902
1n4dA_1n4aA	ILM	0.228310502283	0.390625	0.484378698225
1na5A_1idoA	BLM	0.465517241379	0.447513812155	0.540687641046
1oidB_1ho5A	CDM	0.16	0.435643564356	0.759285222353
1oxsC_1oxuC	IDM	0.183431952663	0.584905660377	0.747574801309
1pnzA_1kmpA	CLM	0.147058823529	0.407407407407	0.651838130522
1pztA_1o0rA	CLM	0.157676348548	0.4	0.64039408867
1qmtA_1dytA	IDM	0.106796116505	0.261904761905	0.846837944664
1rifA_1rifB	IDM	0.0836653386454	0.362068965517	0.55983436853
1rkiA_1rkiB	IDM	0.356164383562	0.254901960784	0.554828150573
1sbqB_1u3gA	CDM	0.246031746032	0.303921568627	0.526825127334
1t97B_2f2qA	OTM	0.455172413793	0.442953020134	0.682009973149
1thfD_2a0nA	ILM	0.31640625	0.496932515337	0.681798941799
1tibA_1einB	CLM	0.0992907801418	0.405797101449	0.660292463442
1tr9A_2oxnA	ILM	0.162241887906	0.639534883721	0.709731113956
1ufpA_2eb8A	CLM	0.365853658537	0.326086956522	0.490028490028
1uorA_1e7gA	OTM	0.674747474747	0.226902173913	0.557983412058
1wdpA_1q6fA	CLM	0.0375494071146	0.234567901235	0.800497136064
1xgdA_1ef3B	CDM	0.247422680412	0.610169491525	0.67630644343
1ztyA_1zu0A	CDM	0.201438848921	0.678787878788	0.715934684685
2acfB_2favB	BLM	0.107142857143	0.439024390244	0.430740740741
2bebB_2esuA	OTM	0.235294117647	0.266666666667	0.54415954416
2brwA_1ojpA	CDM	0.0313315926893	0.220183486239	0.434692273136
2cbiA_2j62A	CDM	0.112195121951	0.560975609756	0.629691564474
2cgkB_2uytA	CDM	0.0707269155206	0.48	0.65081042988
2ci3A_2ci6A	ILM	0.0971223021583	0.435483870968	0.746495499484
2ddbA_2epfD	IDM	0.157360406091	0.424657534247	0.741158181112
2de2A_2de3B	CLM	0.435967302452	0.629921259843	0.7523852657
2dh3B_2dh3A	ILM	0.217948717949	0.30035335689	0.48131147541
2dkeA_2d1eA	ILM	0.2	0.278911564626	0.544765020821
2ec5A_2ebfX	IDM	0.140458015267	0.248648648649	0.559000695034
2f08D_1xwvB	BLM	0.150943396226	0.128	0.726388888889
2f4bB_2om9A	CLM	0.361502347418	0.52027027027	0.670836516425
2fjyB_1dqeA	ILM	0.794117647059	0.27	0.497354497354
2fz6C_2fz6B	ILM	0.377049180328	0.17037037037	0.507437070938
2gg4A_2pqcA	CDM	0.242700729927	0.418238993711	0.636905516804
2ghbA_2ghaA	CDM	0.224226804124	0.422330097087	0.567418948333
2iytA_2iyxA	CLM	0.320610687023	0.525	0.614232209738
2j4rB_1t6cA	IDM	0.157142857143	0.392857142857	0.820878274268
2jepB_2jeqA	ILM	0.0641711229947	0.338028169014	0.603988095238
2o0kA_2o0jA	CLM	0.154098360656	0.401709401709	0.622134256968
2o1cD_2o1cA	IDM	0.0344827586207	0.444444444444	0.607142857143
2og6A_2og7A	CLM	0.0959752321981	0.775	0.814847547503
2ousB_2ouuA	CDM	0.24262295082	0.540145985401	0.691324441324
2p0mA_2p0mB	CLM	0.333843797856	0.420849420849	0.661916060318
2p52A_2iomA	CLM	0.0714285714286	0.142857142857	0.376602564103
2pyqC_2pyqB	ILM	0.129411764706	0.211538461538	0.404176904177
2qrjA_2qrlA	CDM	0.0966850828729	0.546875	0.694189602446
2rhhA_2rhoA	OTM	0.128851540616	0.23	0.428841045715
2uyrX_2ddsA	ILM	0.170568561873	0.728571428571	0.787318153068
2v8iA_2v8jA	IDM	0.0433275563258	0.136612021858	0.388369565217
2vrkA_2vrqB	CLM	0.0471698113208	0.657894736842	0.547405940594
2z1cA_2z1cB	CLM	0.283018867925	0.555555555556	0.514035087719
2z8nB_2z8pA	CLM	0.138461538462	0.329268292683	0.443121693122
2zcoA_2zcqA	CLM	0.0719696969697	0.327586206897	0.55134264232
2zlbA_2cl5B	CLM	0.540816326531	0.49765258216	0.664150943396
3b8sB_3b9dA	IDM	0.0606557377049	0.521126760563	0.620961275412
3c6qB_3c6qD	CDM	0.163522012579	0.514851485149	0.644303065356
3csgA_3csbA	IDM	0.32059447983	0.493464052288	0.621761175497
3d8rA_3d8nA	CDM	0.190677966102	0.737704918033	0.711634671321
3d97B_3d97A	ILM	0.355140186916	0.716981132075	0.578947368421
3eugA_1flzA	IDM	0.197183098592	0.221052631579	0.413742690058
3ng1B_2c04A	OTM	0.157534246575	0.20814479638	0.42046659597
3sebA_1se3A	CLM	0.100961538462	0.375	0.514514896868
4akeA_2eckA	CDM	0.25786163522	0.184684684685	0.472302604382
