# Supplementary material for: Elastic network model of learned maintained contacts to predict protein motion
Source: PLoS One. 2017 Aug 30;12(8):e0183889. doi: 10.1371/journal.pone.0183889 (PMC5576689; doi:10.1371/journal.pone.0183889)
Supplement: S2 File — Dataset of proteins used to obtain the theoretical upper bound (mcENM), to train and test the SVM and to evaluate lmcENM, raw SVM performance data, breaking contact statistics, raw performance data of ENM variants, dataset of conformational ensembles, Top20 and Bottom20 features weighted by Linear SVM. (ZIP) [file pone.0183889.s002.zip › supplement_final/TableB_mcENM_lmcENM_breaking_contact_counts.csv]

Unbound	#Initial Contacts	#Breaking Contacts (mcENM)	%Breaking Contacts (mcENM)	#Not Removable Breaking Contacts (mcENM)	#Breaking Contacts (lmcENM)	%Breaking Contacts (lmcENM)	Motion label	Protein pair
1a8dA	4037	175	0.04	36	440	0.11	ILM	1a8dA_1fv3B
1b6bA	1376	200	0.15	45	139	0.1	CLM	1b6bA_1cjwA
1bsqA	1403	85	0.06	26	144	0.1	CLM	1bsqA_2gj5A
1dqzB	2699	188	0.07	25	293	0.11	CLM	1dqzB_1dqyA
1dx9C	1503	78	0.05	19	157	0.1	OTM	1dx9C_1rcfA
1eutA	5872	146	0.02	31	670	0.11	IDM	1eutA_1w8nA
1ex6B	1489	126	0.08	11	145	0.1	CDM	1ex6B_1gkyA
1ey0A	1201	124	0.1	25	124	0.1	CLM	1ey0A_1stbA
1eymA	911	50	0.05	6	87	0.1	CDM	1eymA_1j4rA
1gohA	6835	432	0.06	34	796	0.12	ILM	1gohA_1k3iA
1gqzA	2576	122	0.05	15	286	0.11	CDM	1gqzA_2gkeA
1gy0A	1973	50	0.03	8	206	0.1	BLM	1gy0A_1gxzB
1hkaA	1286	70	0.05	22	125	0.1	ILM	1hkaA_1raoA
1i6wB	1698	51	0.03	16	180	0.11	CLM	1i6wB_1r4zA
1irmC	1597	218	0.14	55	160	0.1	CLM	1irmC_2dy5A
1jejA	3007	108	0.04	27	313	0.1	CDM	1jejA_1qkjA
1jfvA	1143	90	0.08	20	120	0.1	CLM	1jfvA_1rxeA
1k4kA	1784	156	0.09	27	178	0.1	ILM	1k4kA_1k4mB
1kp9A	2406	252	0.1	48	249	0.1	CLM	1kp9A_1kphC
1kx9A	797	189	0.24	19	76	0.1	CLM	1kx9A_1n8vB
1l5tA	3052	122	0.04	25	329	0.11	CDM	1l5tA_1lctA
1lfhA	6694	277	0.04	83	744	0.11	CDM	1lfhA_1lfiA
1lyyA	1109	57	0.05	17	109	0.1	ILM	1lyyA_1re2A
1n4dA	2116	128	0.06	38	219	0.1	ILM	1n4dA_1n4aA
1na5A	1653	181	0.11	23	174	0.11	BLM	1na5A_1idoA
1oidB	4979	202	0.04	31	550	0.11	CDM	1oidB_1ho5A
1oxsC	3180	106	0.03	17	338	0.11	IDM	1oxsC_1oxuC
1pnzA	6381	270	0.04	49	748	0.12	CLM	1pnzA_1kmpA
1pztA	2317	95	0.04	31	241	0.1	CLM	1pztA_1o0rA
1qmtA	1068	42	0.04	9	103	0.1	IDM	1qmtA_1dytA
1rifA	2427	58	0.02	22	251	0.1	IDM	1rifA_1rifB
1rkiA	771	102	0.13	12	73	0.09	IDM	1rkiA_1rkiB
1sbqB	1307	102	0.08	24	126	0.1	CDM	1sbqB_1u3gA
1t97B	1450	149	0.1	49	145	0.1	OTM	1t97B_2f2qA
1thfD	2356	163	0.07	27	256	0.11	ILM	1thfD_2a0nA
1tibA	2593	69	0.03	23	282	0.11	CLM	1tibA_1einB
1tr9A	3134	86	0.03	16	339	0.11	ILM	1tr9A_2oxnA
1ufpA	1271	138	0.11	32	123	0.1	CLM	1ufpA_2eb8A
1ujmB	3186	111	0.03	22	346	0.11	CLM	1ujmB_1y1pA
1uorA	4857	1472	0.3	421	495	0.1	OTM	1uorA_1e7gA
1wdpA	4652	81	0.02	13	506	0.11	CLM	1wdpA_1q6fA
1xgdA	2776	118	0.04	23	291	0.1	CDM	1xgdA_1ef3B
1ztyA	5053	165	0.03	7	556	0.11	CDM	1ztyA_1zu0A
2acfB	1566	41	0.03	6	168	0.11	BLM	2acfB_2favB
2bebB	1514	135	0.09	26	153	0.1	OTM	2bebB_2esuA
2brwA	6882	109	0.02	18	766	0.11	CDM	2brwA_1ojpA
2cbiA	5580	123	0.02	29	615	0.11	CDM	2cbiA_2j62A
2cgkB	4581	75	0.02	20	509	0.11	CDM	2cgkB_2uytA
2ci3A	2580	62	0.02	18	278	0.11	ILM	2ci3A_2ci6A
2ddbA	1884	73	0.04	18	197	0.1	IDM	2ddbA_2epfD
2de2A	3332	254	0.08	41	367	0.11	CLM	2de2A_2de3B
2dh3B	3652	283	0.08	73	390	0.11	ILM	2dh3B_2dh3A
2dkeA	2021	147	0.07	35	205	0.1	ILM	2dkeA_2d1eA
2ec5A	6211	370	0.06	132	655	0.11	IDM	2ec5A_2ebfX
2f08D	1069	125	0.12	12	106	0.1	BLM	2f08D_1xwvB
2f4bB	2152	148	0.07	61	213	0.1	CLM	2f4bB_2om9A
2fjyB	1087	300	0.28	61	102	0.09	ILM	2fjyB_1dqeA
2fz6C	640	135	0.21	24	61	0.1	ILM	2fz6C_2fz6B
2gg4A	4756	318	0.07	32	548	0.12	CDM	2gg4A_2pqcA
2ghbA	3546	206	0.06	14	388	0.11	CDM	2ghbA_2ghaA
2iytA	1351	80	0.06	23	131	0.1	CLM	2iytA_2iyxA
2j4rB	2640	112	0.04	35	280	0.11	IDM	2j4rB_1t6cA
2jepB	3439	71	0.02	22	374	0.11	ILM	2jepB_2jeqA
2o0kA	2961	117	0.04	31	305	0.1	CLM	2o0kA_2o0jA
2o1cD	1175	9	0.01	3	116	0.1	IDM	2o1cD_2o1cA
2og6A	2987	40	0.01	8	323	0.11	CLM	2og6A_2og7A
2orxA	2946	271	0.09	47	328	0.11	ILM	2orxA_2orzA
2ousB	2929	137	0.05	19	305	0.1	CDM	2ousB_2ouuA
2p0mA	6090	518	0.09	79	653	0.11	CLM	2p0mA_2p0mB
2p52A	1596	84	0.05	14	168	0.11	CLM	2p52A_2iomA
2pyqC	895	52	0.06	11	85	0.09	ILM	2pyqC_2pyqB
2qrjA	3369	64	0.02	6	362	0.11	CDM	2qrjA_2qrlA
2qzaA	5508	381	0.07	127	584	0.11	IDM	2qzaA_2qyuA
2rhhA	3181	200	0.06	22	357	0.11	OTM	2rhhA_2rhoA
2uyrX	2759	70	0.03	17	299	0.11	ILM	2uyrX_2ddsA
2v8iA	5227	183	0.04	14	577	0.11	IDM	2v8iA_2v8jA
2vrkA	4774	38	0.01	8	530	0.11	CLM	2vrkA_2vrqB
2z1cA	548	27	0.05	5	53	0.1	CLM	2z1cA_2z1cB
2z8nB	1872	82	0.04	20	195	0.1	CLM	2z8nB_2z8pA
2zcoA	2513	58	0.02	20	264	0.11	CLM	2zcoA_2zcqA
2zlbA	1882	213	0.11	43	196	0.1	CLM	2zlbA_2cl5B
3b8sB	5509	71	0.01	9	610	0.11	IDM	3b8sB_3b9dA
3c6qB	2899	101	0.03	18	318	0.11	CDM	3c6qB_3c6qD
3csgA	4327	306	0.07	58	471	0.11	IDM	3csgA_3csbA
3d8rA	2236	61	0.03	7	236	0.11	CDM	3d8rA_3d8nA
3d97B	1084	53	0.05	7	107	0.1	ILM	3d97B_3d97A
3eugA	2009	190	0.09	50	213	0.11	IDM	3eugA_1flzA
3ng1B	2747	221	0.08	20	292	0.11	OTM	3ng1B_2c04A
3sebA	1993	56	0.03	29	208	0.1	CLM	3sebA_1se3A
4akeA	1669	222	0.13	40	159	0.1	CDM	4akeA_2eckA
