# Supplementary material for: Elastic network model of learned maintained contacts to predict protein motion
Source: PLoS One. 2017 Aug 30;12(8):e0183889. doi: 10.1371/journal.pone.0183889 (PMC5576689; doi:10.1371/journal.pone.0183889)
Supplement: S2 File — Dataset of proteins used to obtain the theoretical upper bound (mcENM), to train and test the SVM and to evaluate lmcENM, raw SVM performance data, breaking contact statistics, raw performance data of ENM variants, dataset of conformational ensembles, Top20 and Bottom20 features weighted by Linear SVM. (ZIP) [file pone.0183889.s002.zip › supplement_final/TableC_ENM_variants_performance_overview.xlxs.xlsx]

## Sheet: Cumulative Mode Overlap(10)
		Cumulative Mode Overlap (10 Modes)								ΔCumulative Mode Overlap (10 Modes) (%)
Protein pair	Motion label	ENM	OFC-ENM	edENM	HCA	lmcENM	rmcENM	mcENM	mfcENM	OFC-ENM	edENM	HCA	lmcENM	rmcENM	mcENM	mfcENM		EXPLANATION
1a8dA_1fv3B	ILM	0.523	0.552	0.457	0.512	0.44	0.513	0.722	0.442	2.9	-6.6	-1.1	-8.3	-1	19.9	-8.1
1b6bA_1cjwA	CLM	0.523	0.562	0.532	0.597	0.663	0.468	0.618	0.131	3.9	0.9	7.4	14	-5.5	9.5	-39.2		elastic network model variants	context	contact topology
1bsqA_2gj5A	CLM	0.212	0.222	0.241	0.236	0.451	0.255	0.698	0.705	1	2.9	2.4	23.9	4.3	48.6	49.3		ENM	baseline	derived from unbound conformation
1dqzB_1dqyA	CLM	0.527	0.52	0.538	0.577	0.742	0.527	0.731	0.294	-0.7	1.1	5	21.5	0	20.4	-23.3		mcENM = maintained contacts ENM	theoretical upper bound	observed from differences between contact topologies of unbound and bound conformation
1dx9C_1rcfA	OTM	0.34	0.369	0.345	0.387	0.238	0.342	0.604	0.449	2.9	0.5	4.7	-10.2	0.2	26.4	10.9		mfcENM = maintained and forming contacts ENM	test experiment	observed from differences between contact topologies of unbound and bound conformation
1eutA_1w8nA	IDM	0.92	0.92	0.923	0.92	0.917	0.921	0.923	0.156	0	0.3	0	-0.3	0.1	0.3	-76.4		lmcENM = learned maintained contacts ENM	our method	predicted by removing top 16% predicted breaking contacts from contact topology of unbound conformation
1ex6B_1gkyA	CDM	0.951	0.953	0.957	0.944	0.957	0.95	0.961	0.467	0.2	0.6	-0.7	0.6	-0.1	1	-48.4		rmcENM = random maintained contacts ENM	control experiment	predicted by removing randomly selected 16% predicted breaking contacts from contact topology of unbound conformation
1ey0A_1stbA	CLM	0.358	0.373	0.321	0.342	0.399	0.356	0.428	0.25	1.5	-3.7	-1.6	4.1	-0.2	7	-10.8
1eymA_1j4rA	CDM	0.823	0.849	0.849	0.845	0.789	0.807	0.913	0.567	2.6	2.6	2.2	-3.4	-1.6	9	-25.6					reference
1gohA_1k3iA	ILM	0.467	0.465	0.431	0.44	0.355	0.468	0.735	0.461	-0.2	-3.6	-2.7	-11.2	0.1	26.8	-0.6		OFC-ENM = optimized force constant ENM	for evaluation	same as ENM but with structure-based spring stiffness	Lezon TR, Bahar I. Using Entropy Maximization to Understand the Determinants of Structural Dynamics beyond Native Contact Topology. PLoS Comput Biol. 2010 Jun;6(6):e1000816. Available from: http://dx.doi.org/10.1371/journal.pcbi.1000816 .
1gqzA_2gkeA	CDM	0.915	0.918	0.946	0.913	0.959	0.912	0.964	0.214	0.3	3.1	-0.2	4.4	-0.3	4.9	-70.1
1gy0A_1gxzB	BLM	0.786	0.801	0.739	0.792	0.756	0.806	0.867	0.492	1.5	-4.7	0.6	-3	2	8.1	-29.4		edENM	for evaluation	fully connected between closest residues along sequence (up to three positions apart) with spring stiffness dependent on sequence distance, distance-dependent spring stiffness between residues within protein-size dependent distance cutoff	Orellana L, Rueda M, Ferrer-Costa C, Lopéz-Blanco JR, Chacón P, Orozco M. Approaching Elastic Network Models to Molecular Dynamics Flexibility. J Chem Theory Comput. 2010 Sep;6(9):2910{2923. Available from: http://dx.doi.org/10.1021/ct100208e.
1hkaA_1raoA	ILM	0.87	0.869	0.837	0.868	0.86	0.872	0.853	0.223	-0.1	-3.3	-0.2	-1	0.2	-1.7	-64.7
1i6wB_1r4zA	CLM	0.397	0.383	0.572	0.446	0.422	0.385	0.739	0.328	-1.4	17.5	4.9	2.5	-1.2	34.2	-6.9		HCA	for evaluation	fully connected with distance-dependent force constants	Hinsen K, Petrescu AJ, Dellerue S, Bellissent-Funel MC, Kneller GR. Harmonicity in slow protein dynamics. Chem Phys. 2000 Nov;261(1-2):25{37. Available from: http://www.sciencedirect.com/science/article/pii/S0301010400002226 .
1irmC_2dy5A	CLM	0.456	0.489	0.449	0.563	0.716	0.423	0.811	0.19	3.3	-0.7	10.7	26	-3.3	35.5	-26.6
1jejA_1qkjA	CDM	0.924	0.925	0.933	0.918	0.936	0.92	0.947	0.201	0.1	0.9	-0.6	1.2	-0.4	2.3	-72.3
1jfvA_1rxeA	CLM	0.371	0.62	0.51	0.593	0.607	0.355	0.735	0.286	24.9	13.9	22.2	23.6	-1.6	36.4	-8.5
1k4kA_1k4mB	ILM	0.74	0.749	0.665	0.727	0.761	0.737	0.781	0.42	0.9	-7.5	-1.3	2.1	-0.3	4.1	-32
1kp9A_1kphC	CLM	0.739	0.746	0.698	0.721	0.652	0.711	0.795	0.185	0.7	-4.1	-1.8	-8.7	-2.8	5.6	-55.4
1kx9A_1n8vB	CLM	0.627	0.638	0.585	0.602	0.594	0.624	0.823	0.396	1.1	-4.2	-2.5	-3.3	-0.3	19.6	-23.1
1l5tA_1lctA	CDM	0.961	0.96	0.962	0.96	0.961	0.96	0.967	0.178	-0.1	0.1	-0.1	0	-0.1	0.6	-78.3
1lfhA_1lfiA	CDM	0.931	0.932	0.913	0.926	0.828	0.933	0.95	0.126	0.1	-1.8	-0.5	-10.3	0.2	1.9	-80.5
1lyyA_1re2A	ILM	0.836	0.847	0.854	0.851	0.798	0.85	0.871	0.569	1.1	1.8	1.5	-3.8	1.4	3.5	-26.7
1n4dA_1n4aA	ILM	0.597	0.6	0.551	0.581	0.579	0.584	0.688	0.329	0.3	-4.6	-1.6	-1.8	-1.3	9.1	-26.8
1na5A_1idoA	BLM	0.74	0.77	0.844	0.814	0.808	0.706	0.83	0.22	3	10.4	7.4	6.8	-3.4	9	-52
1oidB_1ho5A	CDM	0.723	0.725	0.792	0.726	0.787	0.721	0.796	0.085	0.2	6.9	0.3	6.4	-0.2	7.3	-63.8
1oxsC_1oxuC	IDM	0.892	0.895	0.899	0.891	0.876	0.893	0.903	0.221	0.3	0.7	-0.1	-1.6	0.1	1.1	-67.1
1pnzA_1kmpA	CLM	0.222	0.25	0.383	0.223	0.616	0.198	0.809	0.033	2.8	16.1	0.1	39.4	-2.4	58.7	-18.9
1pztA_1o0rA	CLM	0.628	0.632	0.623	0.623	0.688	0.65	0.765	0.327	0.4	-0.5	-0.5	6	2.2	13.7	-30.1
1qmtA_1dytA	IDM	0.746	0.752	0.734	0.78	0.754	0.725	0.847	0.323	0.6	-1.2	3.4	0.8	-2.1	10.1	-42.3
1rifA_1rifB	IDM	0.808	0.81	0.804	0.826	0.816	0.808	0.803	0.492	0.2	-0.4	1.8	0.8	0	-0.5	-31.6
1rkiA_1rkiB	IDM	0.785	0.803	0.776	0.828	0.854	0.777	0.918	0.323	1.8	-0.9	4.3	6.9	-0.8	13.3	-46.2
1sbqB_1u3gA	CDM	0.689	0.676	0.721	0.703	0.695	0.697	0.813	0.327	-1.3	3.2	1.4	0.6	0.8	12.4	-36.2
1t97B_2f2qA	OTM	0.595	0.595	0.62	0.611	0.663	0.606	0.83	0.133	0	2.5	1.6	6.8	1.1	23.5	-46.2
1thfD_2a0nA	ILM	0.419	0.427	0.42	0.428	0.583	0.406	0.68	0.303	0.8	0.1	0.9	16.4	-1.3	26.1	-11.6
1tibA_1einB	CLM	0.337	0.387	0.59	0.466	0.612	0.502	0.653	0.331	5	25.3	12.9	27.5	16.5	31.6	-0.6
1tr9A_2oxnA	ILM	0.341	0.341	0.336	0.328	0.681	0.314	0.67	0.367	0	-0.5	-1.3	34	-2.7	32.9	2.6
1ufpA_2eb8A	CLM	0.526	0.547	0.548	0.525	0.551	0.5	0.756	0.36	2.1	2.2	-0.1	2.5	-2.6	23	-16.6
1ujmB_1y1pA	CLM	0.655	0.625	0.552	0.561	0.65	0.598	0.757	0.489	-3	-10.3	-9.4	-0.5	-5.7	10.2	-16.6
1uorA_1e7gA	OTM	0.765	0.773	0.784	0.773	0.799	0.758	0.824	0.065	0.8	1.9	0.8	3.4	-0.7	5.9	-70
1wdpA_1q6fA	CLM	0.654	0.66	0.623	0.636	0.729	0.655	0.767	0.279	0.6	-3.1	-1.8	7.5	0.1	11.3	-37.5
1xgdA_1ef3B	CDM	0.881	0.893	0.809	0.879	0.868	0.863	0.902	0.335	1.2	-7.2	-0.2	-1.3	-1.8	2.1	-54.6
1ztyA_1zu0A	CDM	0.966	0.967	0.959	0.965	0.97	0.965	0.97	0.151	0.1	-0.7	-0.1	0.4	-0.1	0.4	-81.5
2acfB_2favB	BLM	0.767	0.762	0.778	0.777	0.737	0.77	0.944	0.718	-0.5	1.1	1	-3	0.3	17.7	-4.9
2bebB_2esuA	OTM	0.565	0.584	0.497	0.446	0.563	0.577	0.684	0.482	1.9	-6.8	-11.9	-0.2	1.2	11.9	-8.3
2brwA_1ojpA	CDM	0.972	0.972	0.973	0.971	0.972	0.97	0.982	0.126	0	0.1	-0.1	0	-0.2	1	-84.6
2cbiA_2j62A	CDM	0.682	0.685	0.663	0.682	0.721	0.688	0.836	0.363	0.3	-1.9	0	3.9	0.6	15.4	-31.9
2cgkB_2uytA	CDM	0.942	0.947	0.959	0.943	0.945	0.948	0.959	0.185	0.5	1.7	0.1	0.3	0.6	1.7	-75.7
2ci3A_2ci6A	ILM	0.242	0.255	0.323	0.286	0.435	0.218	0.618	0.554	1.3	8.1	4.4	19.3	-2.4	37.6	31.2
2ddbA_2epfD	IDM	0.896	0.902	0.904	0.912	0.896	0.9	0.905	0.267	0.6	0.8	1.6	0	0.4	0.9	-62.9
2de2A_2de3B	CLM	0.318	0.333	0.324	0.314	0.628	0.325	0.593	0.354	1.5	0.6	-0.4	31	0.7	27.5	3.6
2dh3B_2dh3A	ILM	0.439	0.432	0.411	0.434	0.331	0.414	0.536	0.318	-0.7	-2.8	-0.5	-10.8	-2.5	9.7	-12.1
2dkeA_2d1eA	ILM	0.23	0.242	0.353	0.327	0.379	0.298	0.351	0.327	1.2	12.3	9.7	14.9	6.8	12.1	9.7
2ec5A_2ebfX	IDM	0.853	0.853	0.846	0.852	0.853	0.852	0.881	0.109	0	-0.7	-0.1	0	-0.1	2.8	-74.4
2f08D_1xwvB	BLM	0.703	0.684	0.845	0.716	0.738	0.737	0.876	0.462	-1.9	14.2	1.3	3.5	3.4	17.3	-24.1
2f4bB_2om9A	CLM	0.31	0.394	0.308	0.352	0.529	0.293	0.71	0.372	8.4	-0.2	4.2	21.9	-1.7	40	6.2
2fjyB_1dqeA	ILM	0.429	0.421	0.46	0.439	0.531	0.415	0.487	0.14	-0.8	3.1	1	10.2	-1.4	5.8	-28.9
2fz6C_2fz6B	ILM	0.575	0.597	0.628	0.583	0.661	0.611	0.899	0.701	2.2	5.3	0.8	8.6	3.6	32.4	12.6
2gg4A_2pqcA	CDM	0.949	0.951	0.942	0.949	0.925	0.95	0.959	0.111	0.2	-0.7	0	-2.4	0.1	1	-83.8
2ghbA_2ghaA	CDM	0.944	0.947	0.941	0.951	0.949	0.944	0.968	0.189	0.3	-0.3	0.7	0.5	0	2.4	-75.5
2iytA_2iyxA	CLM	0.698	0.672	0.668	0.687	0.741	0.704	0.724	0.257	-2.6	-3	-1.1	4.3	0.6	2.6	-44.1
2j4rB_1t6cA	IDM	0.85	0.847	0.842	0.854	0.849	0.848	0.859	0.265	-0.3	-0.8	0.4	-0.1	-0.2	0.9	-58.5
2jepB_2jeqA	ILM	0.635	0.666	0.522	0.634	0.458	0.685	0.808	0.602	3.1	-11.3	-0.1	-17.7	5	17.3	-3.3
2o0kA_2o0jA	CLM	0.647	0.646	0.637	0.647	0.739	0.649	0.819	0.364	-0.1	-1	0	9.2	0.2	17.2	-28.3
2o1cD_2o1cA	IDM	0.944	0.947	0.958	0.943	0.937	0.942	0.962	0.236	0.3	1.4	-0.1	-0.7	-0.2	1.8	-70.8
2og6A_2og7A	CLM	0.743	0.754	0.88	0.811	0.919	0.728	0.909	0.385	1.1	13.7	6.8	17.6	-1.5	16.6	-35.8
2orxA_2orzA	ILM	0.443	0.449	0.454	0.433	0.464	0.439	0.553	0.148	0.6	1.1	-1	2.1	-0.4	11	-29.5
2ousB_2ouuA	CDM	0.572	0.567	0.553	0.601	0.708	0.567	0.706	0.45	-0.5	-1.9	2.9	13.6	-0.5	13.4	-12.2
2p0mA_2p0mB	CLM	0.291	0.335	0.425	0.401	0.889	0.276	0.858	0.162	4.4	13.4	11	59.8	-1.5	56.7	-12.9
2p52A_2iomA	CLM	0.295	0.309	0.284	0.303	0.287	0.317	0.453	0.275	1.4	-1.1	0.8	-0.8	2.2	15.8	-2
2pyqC_2pyqB	ILM	0.751	0.746	0.74	0.724	0.719	0.734	0.839	0.573	-0.5	-1.1	-2.7	-3.2	-1.7	8.8	-17.8
2qrjA_2qrlA	CDM	0.948	0.953	0.96	0.958	0.958	0.947	0.975	0.183	0.5	1.2	1	1	-0.1	2.7	-76.5
2qzaA_2qyuA	IDM	0.693	0.62	0.892	0.847	0.965	0.67	0.96	0.063	-7.3	19.9	15.4	27.2	-2.3	26.7	-63
2rhhA_2rhoA	OTM	0.64	0.657	0.656	0.678	0.631	0.662	0.834	0.244	1.7	1.6	3.8	-0.9	2.2	19.4	-39.6
2uyrX_2ddsA	ILM	0.436	0.431	0.341	0.421	0.677	0.435	0.644	0.445	-0.5	-9.5	-1.5	24.1	-0.1	20.8	0.9
2v8iA_2v8jA	IDM	0.91	0.915	0.906	0.908	0.854	0.911	0.969	0.248	0.5	-0.4	-0.2	-5.6	0.1	5.9	-66.2
2vrkA_2vrqB	CLM	0.661	0.659	0.64	0.638	0.755	0.668	0.751	0.338	-0.2	-2.1	-2.3	9.4	0.7	9	-32.3
2z1cA_2z1cB	CLM	0.911	0.923	0.926	0.913	0.902	0.911	0.883	0.766	1.2	1.5	0.2	-0.9	0	-2.8	-14.5
2z8nB_2z8pA	CLM	0.455	0.479	0.297	0.392	0.47	0.469	0.65	0.506	2.4	-15.8	-6.3	1.5	1.4	19.5	5.1
2zcoA_2zcqA	CLM	0.662	0.672	0.683	0.656	0.686	0.677	0.821	0.154	1	2.1	-0.6	2.4	1.5	15.9	-50.8
2zlbA_2cl5B	CLM	0.556	0.569	0.498	0.577	0.667	0.604	0.662	0.252	1.3	-5.8	2.1	11.1	4.8	10.6	-30.4
3b8sB_3b9dA	IDM	0.953	0.953	0.945	0.96	0.949	0.948	0.972	0.178	0	-0.8	0.7	-0.4	-0.5	1.9	-77.5
3c6qB_3c6qD	CDM	0.962	0.964	0.977	0.968	0.981	0.961	0.982	0.216	0.2	1.5	0.6	1.9	-0.1	2	-74.6
3csgA_3csbA	IDM	0.633	0.623	0.691	0.643	0.733	0.622	0.818	0.182	-1	5.8	1	10	-1.1	18.5	-45.1
3d8rA_3d8nA	CDM	0.928	0.928	0.93	0.927	0.927	0.929	0.928	0.217	0	0.2	-0.1	-0.1	0.1	0	-71.1
3d97B_3d97A	ILM	0.496	0.506	0.457	0.567	0.656	0.479	0.673	0.15	1	-3.9	7.1	16	-1.7	17.7	-34.6
3eugA_1flzA	IDM	0.763	0.772	0.776	0.756	0.721	0.742	0.832	0.295	0.9	1.3	-0.7	-4.2	-2.1	6.9	-46.8
3ng1B_2c04A	OTM	0.735	0.728	0.715	0.735	0.72	0.715	0.807	0.184	-0.7	-2	0	-1.5	-2	7.2	-55.1
3sebA_1se3A	CLM	0.67	0.671	0.573	0.615	0.696	0.659	0.702	0.237	0.1	-9.7	-5.5	2.6	-1.1	3.2	-43.3
4akeA_2eckA	CDM	0.965	0.967	0.967	0.963	0.966	0.964	0.965	0.182	0.2	0.2	-0.2	0.1	-0.1	0	-78.3
	MEDIAN	0.6855	0.672	0.6755	0.6845	0.731	0.6865	0.82	0.2825	-1.35	-1	-0.1	4.55	0.1	13.45	-40.3
	AVERAGE	0.664756	0.674211	0.673033	0.677122	0.719967	0.664367	0.799144	0.308422	0.945556	0.827778	1.23667	5.52111	-0.0388889	13.4389	-35.6333
	STD	0.220586	0.21318	0.216835	0.212689	0.18199	0.21912	0.139076	0.1601	-0.7406	-0.375099	-0.789687	-3.85959	-0.146563	-8.15094	-6.04857

## Sheet: Cumul. Fraction of Variance(10)
		Cumulative Fraction of Variance (10 Modes)						ΔCumulative Fraction of Variance (10 Modes) (%)
Protein pair	Motion label	ENM	OFC-ENM	edENM	HCA	lmcENM	mcENM	OFC-ENM	edENM	HCA	lmcENM	mcENM		EXPLANATION
1a8dA_1fv3B	ILM	0.34	0.38	0.54	0.32	0.54	0.49	4	20	-2	20	15
1b6bA_1cjwA	CLM	0.3	0.33	0.6	0.28	0.49	0.75	3	30	-2	19	45		elastic network model variants	context	contact topology
1bsqA_2gj5A	CLM	0.22	0.26	0.46	0.25	0.32	0.37	4	24	3	10	15		ENM	baseline	derived from unbound conformation
1dqzB_1dqyA	CLM	0.22	0.26	0.44	0.24	0.52	0.86	4	22	2	30	64		mcENM = maintained contacts ENM	theoretical upper bound	observed from differences between contact topologies of unbound and bound conformation
1dx9C_1rcfA	OTM	0.21	0.25	0.45	0.24	0.41	0.23	4	24	3	20	2		mfcENM = maintained and forming contacts ENM	test experiment	observed from differences between contact topologies of unbound and bound conformation
1eutA_1w8nA	IDM	0.63	0.67	0.93	0.47	0.81	0.86	4	30	-16	18	23		lmcENM = learned maintained contacts ENM	our method	predicted by removing top 16% predicted breaking contacts from contact topology of unbound conformation
1ex6B_1gkyA	CDM	0.56	0.62	0.73	0.55	0.69	0.75	6	17	-1	13	19		rmcENM = random maintained contacts ENM	control experiment	predicted by removing randomly selected 16% predicted breaking contacts from contact topology of unbound conformation
1ey0A_1stbA	CLM	0.44	0.48	0.59	0.4	0.63	0.59	4	15	-4	19	15
1eymA_1j4rA	CDM	0.44	0.5	0.68	0.48	0.7	0.57	6	24	4	26	13					reference
1gohA_1k3iA	ILM	0.24	0.27	0.43	0.25	0.44	0.47	3	19	1	20	23		OFC-ENM = optimized force constant ENM	for evaluation	same as ENM but with structure-based spring stiffness	Lezon TR, Bahar I. Using Entropy Maximization to Understand the Determinants of Structural Dynamics beyond Native Contact Topology. PLoS Comput Biol. 2010 Jun;6(6):e1000816. Available from: http://dx.doi.org/10.1371/journal.pcbi.1000816 .
1gqzA_2gkeA	CDM	0.24	0.28	0.5	0.27	0.49	0.34	4	26	3	25	10
1gy0A_1gxzB	BLM	0.31	0.36	0.55	0.29	0.4	0.34	5	24	-2	9	3		edENM	for evaluation	fully connected between closest residues along sequence (up to three positions apart) with spring stiffness dependent on sequence distance, distance-dependent spring stiffness between residues within protein-size dependent distance cutoff	Orellana L, Rueda M, Ferrer-Costa C, Lopéz-Blanco JR, Chacón P, Orozco M. Approaching Elastic Network Models to Molecular Dynamics Flexibility. J Chem Theory Comput. 2010 Sep;6(9):2910{2923. Available from: http://dx.doi.org/10.1021/ct100208e.
1hkaA_1raoA	ILM	0.51	0.56	0.61	0.43	0.8	0.73	5	10	-8	29	22
1i6wB_1r4zA	CLM	0.19	0.22	0.44	0.23	0.37	0.33	3	25	4	18	14		HCA	for evaluation	fully connected with distance-dependent force constants	Hinsen K, Petrescu AJ, Dellerue S, Bellissent-Funel MC, Kneller GR. Harmonicity in slow protein dynamics. Chem Phys. 2000 Nov;261(1-2):25{37. Available from: http://www.sciencedirect.com/science/article/pii/S0301010400002226 .
1irmC_2dy5A	CLM	0.29	0.34	0.51	0.31	0.48	0.45	5	22	2	19	16
1jejA_1qkjA	CDM	0.37	0.41	0.67	0.35	0.75	0.5	4	30	-2	38	13
1jfvA_1rxeA	CLM	0.38	0.4	0.59	0.36	0.41	0.63	2	21	-2	3	25
1k4kA_1k4mB	ILM	0.38	0.43	0.54	0.34	0.6	0.42	5	16	-4	22	4
1kp9A_1kphC	CLM	0.34	0.37	0.59	0.34	0.5	0.65	3	25	0	16	31
1kx9A_1n8vB	CLM	0.34	0.4	0.72	0.4	0.62	0.81	6	38	6	28	47
1l5tA_1lctA	CDM	0.65	0.68	0.82	0.51	0.84	0.96	3	17	-14	19	31
1lfhA_1lfiA	CDM	0.43	0.48	0.65	0.4	0.56	0.86	5	22	-3	13	43
1lyyA_1re2A	ILM	0.35	0.4	0.64	0.38	0.66	0.63	5	29	3	31	28
1n4dA_1n4aA	ILM	0.39	0.45	0.65	0.39	0.6	0.47	6	26	0	21	8
1na5A_1idoA	BLM	0.2	0.24	0.46	0.23	0.29	0.67	4	26	3	9	47
1oidB_1ho5A	CDM	0.58	0.59	0.79	0.4	0.81	0.99	1	21	-18	23	41
1oxsC_1oxuC	IDM	0.58	0.62	0.84	0.59	0.79	0.61	4	26	1	21	3
1pnzA_1kmpA	CLM	0.24	0.28	0.35	0.23	0.53	0.6	4	11	-1	29	36
1pztA_1o0rA	CLM	0.4	0.44	0.45	0.26	0.66	0.87	4	5	-14	26	47
1qmtA_1dytA	IDM	0.45	0.5	0.67	0.47	0.68	0.47	5	22	2	23	2
1rifA_1rifB	IDM	0.53	0.58	0.68	0.43	0.73	0.52	5	15	-10	20	-1
1rkiA_1rkiB	IDM	0.47	0.54	0.71	0.51	0.61	0.65	7	24	4	14	18
1sbqB_1u3gA	CDM	0.29	0.33	0.49	0.31	0.5	0.31	4	20	2	21	2
1t97B_2f2qA	OTM	0.52	0.57	0.81	0.49	0.87	0.93	5	29	-3	35	41
1thfD_2a0nA	ILM	0.27	0.33	0.62	0.26	0.49	0.28	6	35	-1	22	1
1tibA_1einB	CLM	0.19	0.21	0.4	0.2	0.28	0.47	2	21	1	9	28
1tr9A_2oxnA	ILM	0.19	0.24	0.39	0.23	0.55	0.42	5	20	4	36	23
1ufpA_2eb8A	CLM	0.3	0.35	0.59	0.33	0.4	0.64	5	29	3	10	34
1ujmB_1y1pA	CLM	0.35	0.41	0.47	0.32	0.48	0.4	6	12	-3	13	5
1uorA_1e7gA	OTM	0.46	0.49	0.67	0.36	0.71	0.88	3	21	-10	25	42
1wdpA_1q6fA	CLM	0.2	0.23	0.35	0.19	0.26	0.28	3	15	-1	6	8
1xgdA_1ef3B	CDM	0.3	0.35	0.52	0.3	0.62	0.6	5	22	0	32	30
1ztyA_1zu0A	CDM	0.41	0.46	0.57	0.37	0.93	0.77	5	16	-4	52	36
2acfB_2favB	BLM	0.27	0.31	0.53	0.3	0.33	0.63	4	26	3	6	36
2bebB_2esuA	OTM	0.41	0.42	0.55	0.28	0.45	0.55	1	14	-13	4	14
2brwA_1ojpA	CDM	0.36	0.41	0.55	0.32	0.44	0.44	5	19	-4	8	8
2cbiA_2j62A	CDM	0.38	0.43	0.59	0.39	0.44	0.42	5	21	1	6	4
2cgkB_2uytA	CDM	0.32	0.37	0.56	0.28	0.45	0.38	5	24	-4	13	6
2ci3A_2ci6A	ILM	0.16	0.2	0.41	0.2	0.28	0.28	4	25	4	12	12
2ddbA_2epfD	IDM	0.43	0.48	0.76	0.44	0.7	0.61	5	33	1	27	18
2de2A_2de3B	CLM	0.18	0.21	0.38	0.21	0.68	0.51	3	20	3	50	33
2dh3B_2dh3A	ILM	0.22	0.26	0.42	0.23	0.62	0.24	4	20	1	40	2
2dkeA_2d1eA	ILM	0.25	0.29	0.54	0.24	0.37	0.47	4	29	-1	12	22
2ec5A_2ebfX	IDM	0.57	0.61	0.72	0.56	0.8	0.6	4	15	-1	23	3
2f08D_1xwvB	BLM	0.3	0.33	0.55	0.33	0.39	0.53	3	25	3	9	23
2f4bB_2om9A	CLM	0.26	0.31	0.8	0.28	0.75	0.73	5	54	2	49	47
2fjyB_1dqeA	ILM	0.65	0.68	0.77	0.65	0.88	0.94	3	12	0	23	29
2fz6C_2fz6B	ILM	0.33	0.39	0.56	0.42	0.47	0.73	6	23	9	14	40
2gg4A_2pqcA	CDM	0.43	0.49	0.62	0.38	0.8	0.63	6	19	-5	37	20
2ghbA_2ghaA	CDM	0.31	0.37	0.5	0.34	0.43	0.65	6	19	3	12	34
2iytA_2iyxA	CLM	0.71	0.65	0.71	0.63	0.82	0.74	-6	0	-8	11	3
2j4rB_1t6cA	IDM	0.49	0.56	0.77	0.38	0.68	0.51	7	28	-11	19	2
2jepB_2jeqA	ILM	0.24	0.28	0.37	0.22	0.3	0.46	4	13	-2	6	22
2o0kA_2o0jA	CLM	0.95	0.96	0.93	0.67	0.96	0.96	1	-2	-28	1	1
2o1cD_2o1cA	IDM	0.61	0.65	0.68	0.43	0.72	0.71	4	7	-18	11	10
2og6A_2og7A	CLM	0.29	0.33	0.45	0.26	0.47	0.49	4	16	-3	18	20
2orxA_2orzA	ILM	0.46	0.51	0.76	0.43	0.99	0.56	5	30	-3	53	10
2ousB_2ouuA	CDM	0.3	0.33	0.51	0.3	0.53	0.57	3	21	0	23	27
2p0mA_2p0mB	CLM	0.26	0.29	0.44	0.26	0.54	0.64	3	18	0	28	38
2p52A_2iomA	CLM	0.33	0.36	0.54	0.32	0.35	0.4	3	21	-1	2	7
2pyqC_2pyqB	ILM	0.37	0.42	0.69	0.4	0.47	0.51	5	32	3	10	14
2qrjA_2qrlA	CDM	0.36	0.4	0.69	0.35	0.64	0.61	4	33	-1	28	25
2qzaA_2qyuA	IDM	0.45	0.52	0.7	0.39	0.88	0.94	7	25	-6	43	49
2rhhA_2rhoA	OTM	0.27	0.31	0.48	0.28	0.45	0.3	4	21	1	18	3
2uyrX_2ddsA	ILM	0.3	0.34	0.44	0.25	0.61	0.4	4	14	-5	31	10
2v8iA_2v8jA	IDM	0.27	0.31	0.44	0.25	0.74	0.33	4	17	-2	47	6
2vrkA_2vrqB	CLM	0.24	0.28	0.47	0.24	0.52	0.44	4	23	0	28	20
2z1cA_2z1cB	CLM	0.75	0.73	0.89	0.67	0.88	0.81	-2	14	-8	13	6
2z8nB_2z8pA	CLM	0.24	0.28	0.45	0.27	0.28	0.36	4	21	3	4	12
2zcoA_2zcqA	CLM	0.32	0.37	0.55	0.31	0.49	0.38	5	23	-1	17	6
2zlbA_2cl5B	CLM	0.25	0.3	0.48	0.29	0.66	0.44	5	23	4	41	19
3b8sB_3b9dA	IDM	0.42	0.47	0.6	0.43	0.64	0.56	5	18	1	22	14
3c6qB_3c6qD	CDM	0.52	0.58	0.76	0.45	0.9	0.81	6	24	-7	38	29
3csgA_3csbA	IDM	0.36	0.41	0.57	0.38	0.65	1	5	21	2	29	64
3d8rA_3d8nA	CDM	0.76	0.81	0.89	0.59	0.99	0.98	5	13	-17	23	22
3d97B_3d97A	ILM	0.35	0.4	0.57	0.32	0.71	0.43	5	22	-3	36	8
3eugA_1flzA	IDM	0.69	0.7	0.63	0.77	0.67	0.74	1	-6	8	-2	5
3ng1B_2c04A	OTM	0.32	0.38	0.5	0.37	0.5	0.4	6	18	5	18	8
3sebA_1se3A	CLM	0.48	0.52	0.6	0.39	0.71	0.78	4	12	-9	23	30
4akeA_2eckA	CDM	0.74	0.78	0.79	0.66	0.93	0.8	4	5	-8	19	6
	MEDIAN	0.35	0.4	0.57	0.34	0.605	0.57	5	22	-1	25.5	22
	AVERAGE	0.384778	0.426111	0.592444	0.364111	0.597556	0.586889	4.13333	20.7667	-2.06667	21.2778	20.2111
	STD	0.156917	0.152968	0.140091	0.124719	0.186405	0.201051	-0.394878	-1.68264	-3.21982	2.94877	4.41343

## Sheet: CC Fluct - Disp (10)
		Correlation Coefficient Predicted Residue Fluctuations - Observed Displacements (10 Modes)						ΔCorrelation Coefficient Predicted Residue Fluctuations - Observed Displacements (10 Modes) (%)
Protein pair	Motion label	ENM	OFC-ENM	edENM	HCA	lmcENM	mcENM	OFC-ENM	edENM	HCA	lmcENM	mcENM		EXPLANATION
1a8dA_1fv3B	ILM	0.56	0.56	0.41	0.56	0.44	0.79	0	-15	0	-12	23
1b6bA_1cjwA	CLM	0.4	0.39	0.44	0.44	0.75	0.79	-1	4	4	35	39		elastic network model variants	context	contact topology
1bsqA_2gj5A	CLM	0.08	0.1	0.13	0.09	0.26	0.82	2	5	1	18	74		ENM	baseline	derived from unbound conformation
1dqzB_1dqyA	CLM	0.5	0.51	0.57	0.59	0.83	0.66	1	7	9	33	16		mcENM = maintained contacts ENM	theoretical upper bound	observed from differences between contact topologies of unbound and bound conformation
1dx9C_1rcfA	OTM	0.13	0.16	0.16	0.27	0.06	0.64	3	3	14	-7	51		mfcENM = maintained and forming contacts ENM	test experiment	observed from differences between contact topologies of unbound and bound conformation
1eutA_1w8nA	IDM	0.62	0.63	0.67	0.59	0.75	0.75	1	5	-3	13	13		lmcENM = learned maintained contacts ENM	our method	predicted by removing top 16% predicted breaking contacts from contact topology of unbound conformation
1ex6B_1gkyA	CDM	0.86	0.89	0.79	0.85	0.72	0.91	3	-7	-1	-14	5		rmcENM = random maintained contacts ENM	control experiment	predicted by removing randomly selected 16% predicted breaking contacts from contact topology of unbound conformation
1ey0A_1stbA	CLM	0.27	0.31	0.17	0.28	0.29	0.61	4	-10	1	2	34
1eymA_1j4rA	CDM	0.81	0.81	0.8	0.8	0.72	0.86	0	-1	-1	-9	5					reference
1gohA_1k3iA	ILM	0.18	0.17	0.18	0.16	0.04	0.78	-1	0	-2	-14	60		OFC-ENM = optimized force constant ENM	for evaluation	same as ENM but with structure-based spring stiffness	Lezon TR, Bahar I. Using Entropy Maximization to Understand the Determinants of Structural Dynamics beyond Native Contact Topology. PLoS Comput Biol. 2010 Jun;6(6):e1000816. Available from: http://dx.doi.org/10.1371/journal.pcbi.1000816 .
1gqzA_2gkeA	CDM	0.56	0.59	0.57	0.56	0.58	0.67	3	1	0	2	11
1gy0A_1gxzB	BLM	0.55	0.57	0.24	0.46	0.28	0.68	2	-31	-9	-27	13		edENM	for evaluation	fully connected between closest residues along sequence (up to three positions apart) with spring stiffness dependent on sequence distance, distance-dependent spring stiffness between residues within protein-size dependent distance cutoff	Orellana L, Rueda M, Ferrer-Costa C, Lopéz-Blanco JR, Chacón P, Orozco M. Approaching Elastic Network Models to Molecular Dynamics Flexibility. J Chem Theory Comput. 2010 Sep;6(9):2910{2923. Available from: http://dx.doi.org/10.1021/ct100208e.
1hkaA_1raoA	ILM	0.79	0.8	0.78	0.75	0.93	0.93	1	-1	-4	14	14
1i6wB_1r4zA	CLM	0.42	0.44	0.38	0.43	0.57	0.88	2	-4	1	15	46		HCA	for evaluation	fully connected with distance-dependent force constants	Hinsen K, Petrescu AJ, Dellerue S, Bellissent-Funel MC, Kneller GR. Harmonicity in slow protein dynamics. Chem Phys. 2000 Nov;261(1-2):25{37. Available from: http://www.sciencedirect.com/science/article/pii/S0301010400002226 .
1irmC_2dy5A	CLM	0.21	0.23	0.31	0.24	0.51	0.68	2	10	3	30	47
1jejA_1qkjA	CDM	0.73	0.73	0.77	0.68	0.7	0.84	0	4	-5	-3	11
1jfvA_1rxeA	CLM	0.18	0.28	0.17	0.37	0.62	0.76	10	-1	19	44	58
1k4kA_1k4mB	ILM	0.79	0.79	0.62	0.75	0.75	0.84	0	-17	-4	-4	5
1kp9A_1kphC	CLM	0.44	0.47	0.44	0.49	0.62	0.77	3	0	5	18	33
1kx9A_1n8vB	CLM	0.48	0.47	0.17	0.36	0.62	0.8	-1	-31	-12	14	32
1l5tA_1lctA	CDM	0.64	0.65	0.73	0.62	0.69	0.83	1	9	-2	5	19
1lfhA_1lfiA	CDM	0.41	0.4	0.35	0.37	-0.05	0.97	-1	-6	-4	-46	56
1lyyA_1re2A	ILM	0.78	0.79	0.71	0.75	0.76	0.96	1	-7	-3	-2	18
1n4dA_1n4aA	ILM	0.7	0.72	0.63	0.72	0.59	0.79	2	-7	2	-11	9
1na5A_1idoA	BLM	0.42	0.43	0.64	0.42	0.65	0.82	1	22	0	23	40
1oidB_1ho5A	CDM	0.19	0.21	0.45	0.23	0.52	0.82	2	26	4	33	63
1oxsC_1oxuC	IDM	0.42	0.42	0.38	0.42	0.46	0.48	0	-4	0	4	6
1pnzA_1kmpA	CLM	0.02	0.04	0.11	0.05	0.14	0.85	2	9	3	12	83
1pztA_1o0rA	CLM	0.64	0.66	0.61	0.64	0.65	0.86	2	-3	0	1	22
1qmtA_1dytA	IDM	0.45	0.45	0.62	0.51	0.63	0.67	0	17	6	18	22
1rifA_1rifB	IDM	0.76	0.76	0.76	0.75	0.75	0.81	0	0	-1	-1	5
1rkiA_1rkiB	IDM	0.38	0.39	0.35	0.47	0.48	0.71	1	-3	9	10	33
1sbqB_1u3gA	CDM	0.41	0.43	0.53	0.49	0.5	0.63	2	12	8	9	22
1t97B_2f2qA	OTM	0.52	0.5	0.45	0.59	0.67	0.9	-2	-7	7	15	38
1thfD_2a0nA	ILM	0.43	0.42	0.23	0.41	0.56	0.66	-1	-20	-2	13	23
1tibA_1einB	CLM	0.09	0.14	0.54	0.23	0.44	0.91	5	45	14	35	82
1tr9A_2oxnA	ILM	0.52	0.57	0.52	0.55	0.82	0.79	5	0	3	30	27
1ufpA_2eb8A	CLM	0.41	0.41	0.34	0.33	0.49	0.85	0	-7	-8	8	44
1ujmB_1y1pA	CLM	0.54	0.51	0.51	0.44	0.47	0.79	-3	-3	-10	-7	25
1uorA_1e7gA	OTM	0.43	0.45	0.49	0.46	0.51	0.49	2	6	3	8	6
1wdpA_1q6fA	CLM	0.65	0.67	0.32	0.58	0.51	0.91	2	-33	-7	-14	26
1xgdA_1ef3B	CDM	0.83	0.83	0.83	0.8	0.85	0.95	0	0	-3	2	12
1ztyA_1zu0A	CDM	0.81	0.82	0.73	0.75	0.3	0.89	1	-8	-6	-51	8
2acfB_2favB	BLM	0.66	0.6	0.78	0.59	0.5	0.96	-6	12	-7	-16	30
2bebB_2esuA	OTM	0.65	0.67	0.6	0.57	0.52	0.75	2	-5	-8	-13	10
2brwA_1ojpA	CDM	0.73	0.72	0.79	0.71	0.49	0.84	-1	6	-2	-24	11
2cbiA_2j62A	CDM	0.35	0.36	0.31	0.36	0.4	0.62	1	-4	1	5	27
2cgkB_2uytA	CDM	0.76	0.8	0.84	0.71	0.71	0.72	4	8	-5	-5	-4
2ci3A_2ci6A	ILM	0.35	0.39	0.29	0.37	0.52	0.84	4	-6	2	17	49
2ddbA_2epfD	IDM	0.81	0.82	0.84	0.81	0.84	0.87	1	3	0	3	6
2de2A_2de3B	CLM	0.26	0.31	0.27	0.26	0.82	0.8	5	1	0	56	54
2dh3B_2dh3A	ILM	0.33	0.33	0.35	0.37	0.1	0.76	0	2	4	-23	43
2dkeA_2d1eA	ILM	0.51	0.52	0.49	0.41	0.48	0.65	1	-2	-10	-3	14
2ec5A_2ebfX	IDM	0.57	0.58	0.57	0.58	0.57	0.73	1	0	1	0	16
2f08D_1xwvB	BLM	0.55	0.51	0.7	0.54	0.61	0.64	-4	15	-1	6	9
2f4bB_2om9A	CLM	0.51	0.56	0.22	0.48	0.71	0.86	5	-29	-3	20	35
2fjyB_1dqeA	ILM	0.48	0.49	0.48	0.43	0.52	0.63	1	0	-5	4	15
2fz6C_2fz6B	ILM	0.07	0.08	0.21	0.14	0.07	0.92	1	14	7	0	85
2gg4A_2pqcA	CDM	0.57	0.58	0.56	0.52	0.38	0.78	1	-1	-5	-19	21
2ghbA_2ghaA	CDM	0.7	0.7	0.68	0.68	0.64	0.87	0	-2	-2	-6	17
2iytA_2iyxA	CLM	0.65	0.74	0.73	0.71	0.9	0.81	9	8	6	25	16
2j4rB_1t6cA	IDM	0.75	0.75	0.78	0.71	0.78	0.79	0	3	-4	3	4
2jepB_2jeqA	ILM	0.54	0.56	0.44	0.52	0.35	0.82	2	-10	-2	-19	28
2o0kA_2o0jA	CLM	0.54	0.54	0.52	0.58	0.58	0.58	0	-2	4	4	4
2o1cD_2o1cA	IDM	0.84	0.86	0.84	0.77	0.84	0.89	2	0	-7	0	5
2og6A_2og7A	CLM	0.57	0.59	0.67	0.66	0.91	0.87	2	10	9	34	30
2orxA_2orzA	ILM	0.11	0.1	0.11	0.05	0.09	0.75	-1	0	-6	-2	64
2ousB_2ouuA	CDM	0.57	0.61	0.5	0.58	0.77	0.75	4	-7	1	20	18
2p0mA_2p0mB	CLM	0.11	0.07	0.07	0.11	0.84	0.9	-4	-4	0	73	79
2p52A_2iomA	CLM	0.05	0.06	0	0.07	0.04	0.67	1	-5	2	-1	62
2pyqC_2pyqB	ILM	0.67	0.71	0.64	0.68	0.66	0.8	4	-3	1	-1	13
2qrjA_2qrlA	CDM	0.42	0.45	0.57	0.46	0.37	0.67	3	15	4	-5	25
2qzaA_2qyuA	IDM	0.28	0.27	0.36	0.26	0.87	0.92	-1	8	-2	59	64
2rhhA_2rhoA	OTM	0.27	0.26	0.24	0.27	0.17	0.66	-1	-3	0	-10	39
2uyrX_2ddsA	ILM	0.25	0.26	0.23	0.28	0.47	0.73	1	-2	3	22	48
2v8iA_2v8jA	IDM	0.76	0.77	0.74	0.73	0.66	0.88	1	-2	-3	-10	12
2vrkA_2vrqB	CLM	0.78	0.8	0.64	0.72	0.86	0.96	2	-14	-6	8	18
2z1cA_2z1cB	CLM	0.82	0.86	0.84	0.81	0.81	0.89	4	2	-1	-1	7
2z8nB_2z8pA	CLM	0.39	0.43	0.2	0.34	0.38	0.81	4	-19	-5	-1	42
2zcoA_2zcqA	CLM	0.45	0.47	0.46	0.44	0.35	0.83	2	1	-1	-10	38
2zlbA_2cl5B	CLM	0.6	0.61	0.55	0.65	0.84	0.82	1	-5	5	24	22
3b8sB_3b9dA	IDM	0.68	0.68	0.69	0.79	0.76	0.84	0	1	11	8	16
3c6qB_3c6qD	CDM	0.54	0.56	0.83	0.64	0.81	0.82	2	29	10	27	28
3csgA_3csbA	IDM	0.48	0.49	0.57	0.52	0.74	0.84	1	9	4	26	36
3d8rA_3d8nA	CDM	0.69	0.69	0.88	0.76	0.79	0.77	0	19	7	10	8
3d97B_3d97A	ILM	0.27	0.31	0.15	0.24	0.33	0.5	4	-12	-3	6	23
3eugA_1flzA	IDM	0.27	0.31	0.38	0.21	0.35	0.31	4	11	-6	8	4
3ng1B_2c04A	OTM	0.26	0.26	0.2	0.27	0.1	0.52	0	-6	1	-16	26
3sebA_1se3A	CLM	0.89	0.9	0.8	0.86	0.92	0.92	1	-9	-3	3	3
4akeA_2eckA	CDM	0.93	0.92	0.88	0.92	0.84	0.96	-1	-5	-1	-9	3
	MEDIAN	0.52	0.515	0.52	0.52	0.585	0.805	-0.5	0	0	6.5	28.5
	AVERAGE	0.503333	0.516444	0.501	0.504889	0.561	0.781333	1.31111	-0.233333	0.155556	5.76667	27.8
	STD	0.226259	0.225041	0.232968	0.213174	0.241819	0.124153	-0.12184	0.670912	-1.30851	1.55599	-10.2106

## Sheet: CC TempFacs - Betas (10)
		Correlation Coefficient Predicted Temperature Factors - Experimental B-factors (10 Modes)						ΔCorrelation Coefficient Predicted Temperature Factors - Experimental B-factors (10 Modes) (%)
Protein pair	Motion label	ENM	OFC-ENM	edENM	HCA	lmcENM	mcENM	OFC-ENM	edENM	HCA	lmcENM	mcENM		EXPLANATION
1a8dA_1fv3B	ILM	0.57	0.58	0.39	0.69	0.66	0.59	1	-18	12	9	2
1b6bA_1cjwA	CLM	0.46	0.46	0.48	0.48	0.61	0.47	0	2	2	15	1		elastic network model variants	context	contact topology
1bsqA_2gj5A	CLM	0.36	0.36	0.4	0.37	0.5	0.47	0	4	1	14	11		ENM	baseline	derived from unbound conformation
1dqzB_1dqyA	CLM	0.53	0.61	0.68	0.7	0.29	0.42	8	15	17	-24	-11		mcENM = maintained contacts ENM	theoretical upper bound	observed from differences between contact topologies of unbound and bound conformation
1dx9C_1rcfA	OTM	0.39	0.38	0.56	0.44	0.18	0.28	-1	17	5	-21	-11		mfcENM = maintained and forming contacts ENM	test experiment	observed from differences between contact topologies of unbound and bound conformation
1eutA_1w8nA	IDM	0.28	0.29	0.19	0.31	0.26	0.24	1	-9	3	-2	-4		lmcENM = learned maintained contacts ENM	our method	predicted by removing top 16% predicted breaking contacts from contact topology of unbound conformation
1ex6B_1gkyA	CDM	0.24	0.17	0.37	0.19	0.5	0.21	-7	13	-5	26	-3		rmcENM = random maintained contacts ENM	control experiment	predicted by removing randomly selected 16% predicted breaking contacts from contact topology of unbound conformation
1ey0A_1stbA	CLM	0.45	0.48	0.43	0.58	0.44	0.74	3	-2	13	-1	29
1eymA_1j4rA	CDM	-0.08	-0.08	-0.05	-0.05	-0.15	-0.15	0	3	3	-7	-7					reference
1gohA_1k3iA	ILM	0.72	0.73	0.76	0.72	0.34	0.12	1	4	0	-38	-60		OFC-ENM = optimized force constant ENM	for evaluation	same as ENM but with structure-based spring stiffness	Lezon TR, Bahar I. Using Entropy Maximization to Understand the Determinants of Structural Dynamics beyond Native Contact Topology. PLoS Comput Biol. 2010 Jun;6(6):e1000816. Available from: http://dx.doi.org/10.1371/journal.pcbi.1000816 .
1gqzA_2gkeA	CDM	0.55	0.53	0.4	0.47	0.56	0.39	-2	-15	-8	1	-16
1gy0A_1gxzB	BLM	0.26	0.29	0.15	0.28	0.04	0.26	3	-11	2	-22	0		edENM	for evaluation	fully connected between closest residues along sequence (up to three positions apart) with spring stiffness dependent on sequence distance, distance-dependent spring stiffness between residues within protein-size dependent distance cutoff	Orellana L, Rueda M, Ferrer-Costa C, Lopéz-Blanco JR, Chacón P, Orozco M. Approaching Elastic Network Models to Molecular Dynamics Flexibility. J Chem Theory Comput. 2010 Sep;6(9):2910{2923. Available from: http://dx.doi.org/10.1021/ct100208e.
1hkaA_1raoA	ILM	0.8	0.81	0.83	0.8	0.72	0.66	1	3	0	-8	-14
1i6wB_1r4zA	CLM	0.41	0.42	0.23	0.41	0.65	0.75	1	-18	0	24	34		HCA	for evaluation	fully connected with distance-dependent force constants	Hinsen K, Petrescu AJ, Dellerue S, Bellissent-Funel MC, Kneller GR. Harmonicity in slow protein dynamics. Chem Phys. 2000 Nov;261(1-2):25{37. Available from: http://www.sciencedirect.com/science/article/pii/S0301010400002226 .
1irmC_2dy5A	CLM	0.32	0.35	0.54	0.4	0.38	0.47	3	22	8	6	15
1jejA_1qkjA	CDM	0.62	0.62	0.53	0.58	0.48	0.58	0	-9	-4	-14	-4
1jfvA_1rxeA	CLM	0.17	0.23	0.16	0.25	0.56	0.51	6	-1	8	39	34
1k4kA_1k4mB	ILM	0.15	0.14	0.35	0.17	0.08	0.21	-1	20	2	-7	6
1kp9A_1kphC	CLM	0.2	0.22	0.19	0.21	0.29	0.19	2	-1	1	9	-1
1kx9A_1n8vB	CLM	0.83	0.82	0.72	0.84	0.77	0.71	-1	-11	1	-6	-12
1l5tA_1lctA	CDM	0.6	0.62	0.52	0.63	0.6	0.44	2	-8	3	0	-16
1lfhA_1lfiA	CDM	0.38	0.35	0.51	0.45	0.14	0.42	-3	13	7	-24	4
1lyyA_1re2A	ILM	0.49	0.51	0.58	0.61	0.47	0.47	2	9	12	-2	-2
1n4dA_1n4aA	ILM	0.63	0.64	0.66	0.63	0.64	0.72	1	3	0	1	9
1na5A_1idoA	BLM	0.73	0.71	0.55	0.74	0.52	0.38	-2	-18	1	-21	-35
1oidB_1ho5A	CDM	0.17	0.18	0.49	0.2	0.47	0.61	1	32	3	30	44
1oxsC_1oxuC	IDM	0.21	0.21	0.26	0.26	0.39	0.24	0	5	5	18	3
1pnzA_1kmpA	CLM	0.61	0.63	0.66	0.61	0.24	0.19	2	5	0	-37	-42
1pztA_1o0rA	CLM	0.42	0.42	0.62	0.5	0.3	0.22	0	20	8	-12	-20
1qmtA_1dytA	IDM	0.46	0.46	0.69	0.51	0.76	0.66	0	23	5	30	20
1rifA_1rifB	IDM	0	0	0.02	0.07	-0.02	0.03	0	2	7	-2	3
1rkiA_1rkiB	IDM	0.48	0.53	0.55	0.5	0.72	0.59	5	7	2	24	11
1sbqB_1u3gA	CDM	0.14	0.13	0.32	0.25	0.02	0.25	-1	18	11	-12	11
1t97B_2f2qA	OTM	0.57	0.55	0.47	0.66	0.69	0.59	-2	-10	9	12	2
1thfD_2a0nA	ILM	0.13	0.12	0.16	0.27	0.53	0.28	-1	3	14	40	15
1tibA_1einB	CLM	0.37	0.37	0.72	0.49	0.4	0.5	0	35	12	3	13
1tr9A_2oxnA	ILM	0.29	0.29	0.39	0.34	0.16	0.12	0	10	5	-13	-17
1ufpA_2eb8A	CLM	0.68	0.69	0.53	0.64	0.71	0.76	1	-15	-4	3	8
1ujmB_1y1pA	CLM	0.21	0.17	0.36	0.15	0.15	0.44	-4	15	-6	-6	23
1uorA_1e7gA	OTM	0.39	0.4	0.41	0.4	0.36	0.29	1	2	1	-3	-10
1wdpA_1q6fA	CLM	0.66	0.67	0.31	0.54	0.4	0.6	1	-35	-12	-26	-6
1xgdA_1ef3B	CDM	0.44	0.43	0.5	0.48	0.4	0.35	-1	6	4	-4	-9
1ztyA_1zu0A	CDM	0.39	0.38	0.43	0.48	0.55	0.48	-1	4	9	16	9
2acfB_2favB	BLM	0.48	0.54	0.51	0.55	0.55	0.36	6	3	7	7	-12
2bebB_2esuA	OTM	0.59	0.6	0.64	0.72	0.58	0.56	1	5	13	-1	-3
2brwA_1ojpA	CDM	0.32	0.33	0.51	0.58	0.18	0.39	1	19	26	-14	7
2cbiA_2j62A	CDM	0.31	0.35	0.34	0.3	0.32	0.07	4	3	-1	1	-24
2cgkB_2uytA	CDM	0.51	0.49	0.45	0.57	0.34	0.35	-2	-6	6	-17	-16
2ci3A_2ci6A	ILM	0.41	0.42	0.42	0.42	0.25	0.15	1	1	1	-16	-26
2ddbA_2epfD	IDM	0.56	0.59	0.66	0.53	0.64	0.62	3	10	-3	8	6
2de2A_2de3B	CLM	0.32	0.42	0.48	0.37	0.21	0.29	10	16	5	-11	-3
2dh3B_2dh3A	ILM	0.11	0.12	0.23	0.27	0.12	0.29	1	12	16	1	18
2dkeA_2d1eA	ILM	0.18	0.22	0.07	0.36	0.35	0.15	4	-11	18	17	-3
2ec5A_2ebfX	IDM	0.44	0.44	0.48	0.45	0.46	0.53	0	4	1	2	9
2f08D_1xwvB	BLM	-0.16	-0.12	-0.26	-0.11	-0.18	-0.13	4	-10	5	-2	3
2f4bB_2om9A	CLM	0.42	0.48	0.33	0.45	0.59	0.45	6	-9	3	17	3
2fjyB_1dqeA	ILM	0.48	0.57	0.61	0.37	0.71	0.66	9	13	-11	23	18
2fz6C_2fz6B	ILM	0.15	0.16	0.29	0.21	0.21	0.09	1	14	6	6	-6
2gg4A_2pqcA	CDM	0.46	0.5	0.73	0.5	0.7	0.74	4	27	4	24	28
2ghbA_2ghaA	CDM	0.57	0.57	0.37	0.49	0.14	0.24	0	-20	-8	-43	-33
2iytA_2iyxA	CLM	0.2	0.24	0.28	0.22	0.36	0.24	4	8	2	16	4
2j4rB_1t6cA	IDM	0.52	0.53	0.71	0.48	0.59	0.6	1	19	-4	7	8
2jepB_2jeqA	ILM	0.34	0.34	0.41	0.39	0.45	0.34	0	7	5	11	0
2o0kA_2o0jA	CLM	0.32	0.31	0.34	0.31	0.34	0.32	-1	2	-1	2	0
2o1cD_2o1cA	IDM	0.41	0.42	0.49	0.34	0.41	0.46	1	8	-7	0	5
2og6A_2og7A	CLM	0.38	0.39	0.44	0.47	0.58	0.5	1	6	9	20	12
2orxA_2orzA	ILM	0.26	0.2	0.59	0.28	0.6	0.06	-6	33	2	34	-20
2ousB_2ouuA	CDM	0.24	0.26	0.42	0.3	0.05	0.3	2	18	6	-19	6
2p0mA_2p0mB	CLM	0.37	0.38	0.63	0.39	0.21	0.14	1	26	2	-16	-23
2p52A_2iomA	CLM	0.27	0.28	0.37	0.38	0.25	0.24	1	10	11	-2	-3
2pyqC_2pyqB	ILM	0.77	0.78	0.81	0.77	0.78	0.73	1	4	0	1	-4
2qrjA_2qrlA	CDM	0.7	0.73	0.67	0.69	0.48	0.65	3	-3	-1	-22	-5
2qzaA_2qyuA	IDM	0.22	0.17	0.42	0.25	0.69	0.71	-5	20	3	47	49
2rhhA_2rhoA	OTM	0.34	0.37	0.24	0.33	0.15	0.42	3	-10	-1	-19	8
2uyrX_2ddsA	ILM	0.4	0.39	0.53	0.45	0.33	0.39	-1	13	5	-7	-1
2v8iA_2v8jA	IDM	0.45	0.45	0.6	0.49	0.14	0.44	0	15	4	-31	-1
2vrkA_2vrqB	CLM	0.61	0.62	0.55	0.64	0.57	0.51	1	-6	3	-4	-10
2z1cA_2z1cB	CLM	0.61	0.71	0.75	0.63	0.7	0.73	10	14	2	9	12
2z8nB_2z8pA	CLM	0.2	0.25	0.4	0.27	0.52	0.17	5	20	7	32	-3
2zcoA_2zcqA	CLM	0.57	0.5	0.68	0.58	0.19	0.4	-7	11	1	-38	-17
2zlbA_2cl5B	CLM	0.32	0.3	0.59	0.31	-0.03	0.27	-2	27	-1	-35	-5
3b8sB_3b9dA	IDM	0.65	0.65	0.71	0.8	0.62	0.78	0	6	15	-3	13
3c6qB_3c6qD	CDM	0.19	0.2	0.39	0.25	0.42	0.46	1	20	6	23	27
3csgA_3csbA	IDM	0.16	0.15	0.18	0.18	0.01	-0.1	-1	2	2	-15	-26
3d8rA_3d8nA	CDM	0.51	0.52	0.53	0.5	0.59	0.56	1	2	-1	8	5
3d97B_3d97A	ILM	0.29	0.39	0.49	0.49	-0.06	0.13	10	20	20	-35	-16
3eugA_1flzA	IDM	0.24	0.24	0.28	0.2	0.25	0.24	0	4	-4	1	0
3ng1B_2c04A	OTM	0.08	0.13	0.21	0.06	0.24	0.16	5	13	-2	16	8
3sebA_1se3A	CLM	0.71	0.72	0.81	0.83	0.77	0.8	1	10	12	6	9
4akeA_2eckA	CDM	0.77	0.76	0.8	0.8	0.79	0.8	-1	3	3	2	3
	MEDIAN	0.395	0.41	0.48	0.45	0.405	0.41	1.5	8.5	5.5	1	1.5
	AVERAGE	0.399222	0.410333	0.457778	0.437333	0.399111	0.400111	1.11111	5.85556	3.81111	-0.0111111	0.0888889
	STD	0.202807	0.204782	0.204416	0.199937	0.23783	0.225211	0.197501	0.160887	-0.287035	3.50229	2.24041

## Sheet: Max Overlap
		Maximum Overlap						Δmaximum Overlap (%)
Protein pair	Motion label	ENM	OFC-ENM	edENM	HCA	lmcENM	mcENM	OFC-ENM	edENM	HCA	lmcENM	mcENM		EXPLANATION
1a8dA_1fv3B	ILM	0.31	0.32	0.23	0.29	0.3	0.42	1	-8	-2	-1	11
1b6bA_1cjwA	CLM	0.34	0.36	0.4	0.41	0.4	0.36	2	6	7	6	2		elastic network model variants	context	contact topology
1bsqA_2gj5A	CLM	0.18	0.23	0.3	0.22	0.28	0.62	5	12	4	10	44		ENM	baseline	derived from unbound conformation
1dqzB_1dqyA	CLM	0.32	0.32	0.32	0.36	0.53	0.51	0	0	4	21	19		mcENM = maintained contacts ENM	theoretical upper bound	observed from differences between contact topologies of unbound and bound conformation
1dx9C_1rcfA	OTM	0.28	0.27	0.29	0.43	0.25	0.4	-1	1	15	-3	12		mfcENM = maintained and forming contacts ENM	test experiment	observed from differences between contact topologies of unbound and bound conformation
1eutA_1w8nA	IDM	0.66	0.67	0.64	0.65	0.81	0.78	1	-2	-1	15	12		lmcENM = learned maintained contacts ENM	our method	predicted by removing top 16% predicted breaking contacts from contact topology of unbound conformation
1ex6B_1gkyA	CDM	0.89	0.9	0.92	0.74	0.64	0.91	1	3	-15	-25	2		rmcENM = random maintained contacts ENM	control experiment	predicted by removing randomly selected 16% predicted breaking contacts from contact topology of unbound conformation
1ey0A_1stbA	CLM	0.21	0.26	0.33	0.32	0.27	0.3	5	12	11	6	9
1eymA_1j4rA	CDM	0.51	0.49	0.5	0.43	0.68	0.66	-2	-1	-8	17	15					reference
1gohA_1k3iA	ILM	0.22	0.23	0.28	0.25	0.27	0.4	1	6	3	5	18		OFC-ENM = optimized force constant ENM	for evaluation	same as ENM but with structure-based spring stiffness	Lezon TR, Bahar I. Using Entropy Maximization to Understand the Determinants of Structural Dynamics beyond Native Contact Topology. PLoS Comput Biol. 2010 Jun;6(6):e1000816. Available from: http://dx.doi.org/10.1371/journal.pcbi.1000816 .
1gqzA_2gkeA	CDM	0.84	0.8	0.6	0.66	0.84	0.86	-4	-24	-18	0	2
1gy0A_1gxzB	BLM	0.58	0.62	0.48	0.5	0.45	0.55	4	-10	-8	-13	-3		edENM	for evaluation	fully connected between closest residues along sequence (up to three positions apart) with spring stiffness dependent on sequence distance, distance-dependent spring stiffness between residues within protein-size dependent distance cutoff	Orellana L, Rueda M, Ferrer-Costa C, Lopéz-Blanco JR, Chacón P, Orozco M. Approaching Elastic Network Models to Molecular Dynamics Flexibility. J Chem Theory Comput. 2010 Sep;6(9):2910{2923. Available from: http://dx.doi.org/10.1021/ct100208e.
1hkaA_1raoA	ILM	0.63	0.54	0.72	0.63	0.63	0.58	-9	9	0	0	-5
1i6wB_1r4zA	CLM	0.26	0.26	0.38	0.3	0.3	0.45	0	12	4	4	19		HCA	for evaluation	fully connected with distance-dependent force constants	Hinsen K, Petrescu AJ, Dellerue S, Bellissent-Funel MC, Kneller GR. Harmonicity in slow protein dynamics. Chem Phys. 2000 Nov;261(1-2):25{37. Available from: http://www.sciencedirect.com/science/article/pii/S0301010400002226 .
1irmC_2dy5A	CLM	0.29	0.31	0.34	0.27	0.43	0.67	2	5	-2	14	38
1jejA_1qkjA	CDM	0.82	0.81	0.81	0.79	0.76	0.9	-1	-1	-3	-6	8
1jfvA_1rxeA	CLM	0.43	0.48	0.32	0.46	0.37	0.57	5	-11	3	-6	14
1k4kA_1k4mB	ILM	0.48	0.48	0.36	0.55	0.38	0.49	0	-12	7	-10	1
1kp9A_1kphC	CLM	0.39	0.49	0.4	0.52	0.39	0.56	10	1	13	0	17
1kx9A_1n8vB	CLM	0.49	0.42	0.37	0.37	0.37	0.45	-7	-12	-12	-12	-4
1l5tA_1lctA	CDM	0.93	0.93	0.9	0.68	0.7	0.91	0	-3	-25	-23	-2
1lfhA_1lfiA	CDM	0.61	0.62	0.48	0.48	0.43	0.92	1	-13	-13	-18	31
1lyyA_1re2A	ILM	0.52	0.53	0.56	0.49	0.5	0.6	1	4	-3	-2	8
1n4dA_1n4aA	ILM	0.39	0.39	0.34	0.36	0.41	0.43	0	-5	-3	2	4
1na5A_1idoA	BLM	0.44	0.43	0.44	0.43	0.52	0.64	-1	0	-1	8	20
1oidB_1ho5A	CDM	0.46	0.45	0.64	0.5	0.6	0.73	-1	18	4	14	27
1oxsC_1oxuC	IDM	0.65	0.68	0.58	0.79	0.58	0.59	3	-7	14	-7	-6
1pnzA_1kmpA	CLM	0.25	0.31	0.24	0.36	0.53	0.64	6	-1	11	28	39
1pztA_1o0rA	CLM	0.52	0.5	0.52	0.55	0.53	0.48	-2	0	3	1	-4
1qmtA_1dytA	IDM	0.61	0.63	0.67	0.63	0.51	0.66	2	6	2	-10	5
1rifA_1rifB	IDM	0.67	0.67	0.73	0.76	0.64	0.66	0	6	9	-3	-1
1rkiA_1rkiB	IDM	0.49	0.54	0.64	0.58	0.59	0.79	5	15	9	10	30
1sbqB_1u3gA	CDM	0.42	0.45	0.49	0.49	0.4	0.47	3	7	7	-2	5
1t97B_2f2qA	OTM	0.45	0.44	0.36	0.41	0.42	0.62	-1	-9	-4	-3	17
1thfD_2a0nA	ILM	0.25	0.24	0.28	0.26	0.37	0.4	-1	3	1	12	15
1tibA_1einB	CLM	0.43	0.29	0.43	0.38	0.4	0.56	-14	0	-5	-3	13
1tr9A_2oxnA	ILM	0.26	0.34	0.29	0.27	0.41	0.32	8	3	1	15	6
1ufpA_2eb8A	CLM	0.37	0.36	0.43	0.38	0.4	0.64	-1	6	1	3	27
1ujmB_1y1pA	CLM	0.37	0.4	0.34	0.45	0.36	0.56	3	-3	8	-1	19
1uorA_1e7gA	OTM	0.47	0.48	0.43	0.48	0.5	0.52	1	-4	1	3	5
1wdpA_1q6fA	CLM	0.42	0.49	0.39	0.49	0.41	0.66	7	-3	7	-1	24
1xgdA_1ef3B	CDM	0.52	0.52	0.55	0.56	0.55	0.57	0	3	4	3	5
1ztyA_1zu0A	CDM	0.92	0.92	0.82	0.91	0.88	0.94	0	-10	-1	-4	2
2acfB_2favB	BLM	0.7	0.62	0.45	0.66	0.41	0.87	-8	-25	-4	-29	17
2bebB_2esuA	OTM	0.4	0.41	0.27	0.3	0.33	0.52	1	-13	-10	-7	12
2brwA_1ojpA	CDM	0.91	0.9	0.94	0.82	0.89	0.96	-1	3	-9	-2	5
2cbiA_2j62A	CDM	0.4	0.4	0.49	0.44	0.42	0.55	0	9	4	2	15
2cgkB_2uytA	CDM	0.76	0.8	0.93	0.77	0.73	0.95	4	17	1	-3	19
2ci3A_2ci6A	ILM	0.18	0.37	0.44	0.43	0.31	0.35	19	26	25	13	17
2ddbA_2epfD	IDM	0.73	0.71	0.69	0.7	0.57	0.61	-2	-4	-3	-16	-12
2de2A_2de3B	CLM	0.18	0.19	0.23	0.19	0.33	0.38	1	5	1	15	20
2dh3B_2dh3A	ILM	0.25	0.27	0.23	0.26	0.19	0.33	2	-2	1	-6	8
2dkeA_2d1eA	ILM	0.2	0.27	0.26	0.18	0.22	0.25	7	6	-2	2	5
2ec5A_2ebfX	IDM	0.75	0.75	0.67	0.65	0.55	0.82	0	-8	-10	-20	7
2f08D_1xwvB	BLM	0.54	0.48	0.66	0.41	0.39	0.7	-6	12	-13	-15	16
2f4bB_2om9A	CLM	0.23	0.25	0.29	0.29	0.32	0.5	2	6	6	9	27
2fjyB_1dqeA	ILM	0.27	0.31	0.25	0.25	0.29	0.39	4	-2	-2	2	12
2fz6C_2fz6B	ILM	0.3	0.3	0.45	0.37	0.39	0.73	0	15	7	9	43
2gg4A_2pqcA	CDM	0.73	0.76	0.83	0.89	0.66	0.95	3	10	16	-7	22
2ghbA_2ghaA	CDM	0.81	0.82	0.89	0.75	0.92	0.93	1	8	-6	11	12
2iytA_2iyxA	CLM	0.57	0.58	0.52	0.6	0.49	0.46	1	-5	3	-8	-11
2j4rB_1t6cA	IDM	0.82	0.82	0.64	0.77	0.65	0.78	0	-18	-5	-17	-4
2jepB_2jeqA	ILM	0.32	0.43	0.42	0.44	0.3	0.55	11	10	12	-2	23
2o0kA_2o0jA	CLM	0.34	0.37	0.43	0.36	0.44	0.36	3	9	2	10	2
2o1cD_2o1cA	IDM	0.78	0.79	0.75	0.8	0.73	0.83	1	-3	2	-5	5
2og6A_2og7A	CLM	0.48	0.44	0.5	0.38	0.83	0.85	-4	2	-10	35	37
2orxA_2orzA	ILM	0.31	0.31	0.34	0.32	0.24	0.3	0	3	1	-7	-1
2ousB_2ouuA	CDM	0.47	0.44	0.32	0.39	0.44	0.5	-3	-15	-8	-3	3
2p0mA_2p0mB	CLM	0.32	0.24	0.32	0.27	0.65	0.72	-8	0	-5	33	40
2p52A_2iomA	CLM	0.18	0.26	0.2	0.31	0.21	0.25	8	2	13	3	7
2pyqC_2pyqB	ILM	0.49	0.47	0.54	0.45	0.46	0.5	-2	5	-4	-3	1
2qrjA_2qrlA	CDM	0.8	0.83	0.78	0.6	0.74	0.86	3	-2	-20	-6	6
2qzaA_2qyuA	IDM	0.47	0.6	0.62	0.47	0.85	0.85	13	15	0	38	38
2rhhA_2rhoA	OTM	0.42	0.46	0.41	0.55	0.5	0.69	4	-1	13	8	27
2uyrX_2ddsA	ILM	0.29	0.28	0.26	0.25	0.48	0.52	-1	-3	-4	19	23
2v8iA_2v8jA	IDM	0.88	0.88	0.86	0.76	0.44	0.95	0	-2	-12	-44	7
2vrkA_2vrqB	CLM	0.62	0.61	0.43	0.5	0.69	0.68	-1	-19	-12	7	6
2z1cA_2z1cB	CLM	0.75	0.78	0.74	0.76	0.69	0.78	3	-1	1	-6	3
2z8nB_2z8pA	CLM	0.31	0.32	0.26	0.3	0.29	0.43	1	-5	-1	-2	12
2zcoA_2zcqA	CLM	0.47	0.46	0.5	0.47	0.48	0.51	-1	3	0	1	4
2zlbA_2cl5B	CLM	0.35	0.35	0.29	0.37	0.42	0.49	0	-6	2	7	14
3b8sB_3b9dA	IDM	0.89	0.88	0.72	0.89	0.74	0.85	-1	-17	0	-15	-4
3c6qB_3c6qD	CDM	0.91	0.88	0.96	0.87	0.74	0.96	-3	5	-4	-17	5
3csgA_3csbA	IDM	0.36	0.34	0.41	0.35	0.34	0.61	-2	5	-1	-2	25
3d8rA_3d8nA	CDM	0.79	0.8	0.92	0.76	0.7	0.82	1	13	-3	-9	3
3d97B_3d97A	ILM	0.28	0.34	0.27	0.32	0.43	0.58	6	-1	4	15	30
3eugA_1flzA	IDM	0.61	0.65	0.43	0.55	0.56	0.72	4	-18	-6	-5	11
3ng1B_2c04A	OTM	0.68	0.69	0.65	0.67	0.43	0.6	1	-3	-1	-25	-8
3sebA_1se3A	CLM	0.37	0.4	0.4	0.35	0.43	0.37	3	3	-2	6	0
4akeA_2eckA	CDM	0.81	0.82	0.81	0.62	0.81	0.85	1	0	-19	0	4
	MEDIAN	0.47	0.465	0.44	0.465	0.445	0.6	-0.5	-3	-0.5	-2.5	13
	AVERAGE	0.500333	0.511111	0.502333	0.496667	0.501222	0.619556	1.07778	0.2	-0.366667	0.0888889	11.9222
	STD	0.217015	0.208523	0.208386	0.188459	0.179468	0.194439	-0.84916	-0.862848	-2.85556	-3.75472	-2.25757

## Sheet: Rank (Max Overlap Mode)
		Rank (Maximum Overlapping Mode)
Protein pair	Motion label	ENM	OFC-ENM	edENM	HCA	lmcENM	mcENM		EXPLANATION
1a8dA_1fv3B	ILM	1	1	2	1	2	5
1b6bA_1cjwA	CLM	3	3	0	5	1	0		elastic network model variants	context	contact topology
1bsqA_2gj5A	CLM	13	13	31	365	5	0		ENM	baseline	derived from unbound conformation
1dqzB_1dqyA	CLM	0	2	0	2	1	2		mcENM = maintained contacts ENM	theoretical upper bound	observed from differences between contact topologies of unbound and bound conformation
1dx9C_1rcfA	OTM	13	7	391	13	16	9		mfcENM = maintained and forming contacts ENM	test experiment	observed from differences between contact topologies of unbound and bound conformation
1eutA_1w8nA	IDM	2	2	4	2	1	0		lmcENM = learned maintained contacts ENM	our method	predicted by removing top 16% predicted breaking contacts from contact topology of unbound conformation
1ex6B_1gkyA	CDM	0	0	0	0	0	0		rmcENM = random maintained contacts ENM	control experiment	predicted by removing randomly selected 16% predicted breaking contacts from contact topology of unbound conformation
1ey0A_1stbA	CLM	2	225	271	270	9	13
1eymA_1j4rA	CDM	0	0	0	4	0	0					reference
1gohA_1k3iA	ILM	1	1	2	1	3	0		OFC-ENM = optimized force constant ENM	for evaluation	same as ENM but with structure-based spring stiffness	Lezon TR, Bahar I. Using Entropy Maximization to Understand the Determinants of Structural Dynamics beyond Native Contact Topology. PLoS Comput Biol. 2010 Jun;6(6):e1000816. Available from: http://dx.doi.org/10.1371/journal.pcbi.1000816 .
1gqzA_2gkeA	CDM	0	0	2	0	1	0
1gy0A_1gxzB	BLM	1	1	3	0	1	1		edENM	for evaluation	fully connected between closest residues along sequence (up to three positions apart) with spring stiffness dependent on sequence distance, distance-dependent spring stiffness between residues within protein-size dependent distance cutoff	Orellana L, Rueda M, Ferrer-Costa C, Lopéz-Blanco JR, Chacón P, Orozco M. Approaching Elastic Network Models to Molecular Dynamics Flexibility. J Chem Theory Comput. 2010 Sep;6(9):2910{2923. Available from: http://dx.doi.org/10.1021/ct100208e.
1hkaA_1raoA	ILM	2	2	0	1	3	1
1i6wB_1r4zA	CLM	2	2	7	37	11	0		HCA	for evaluation	fully connected with distance-dependent force constants	Hinsen K, Petrescu AJ, Dellerue S, Bellissent-Funel MC, Kneller GR. Harmonicity in slow protein dynamics. Chem Phys. 2000 Nov;261(1-2):25{37. Available from: http://www.sciencedirect.com/science/article/pii/S0301010400002226 .
1irmC_2dy5A	CLM	13	7	1	7	1	1
1jejA_1qkjA	CDM	1	1	0	1	0	0
1jfvA_1rxeA	CLM	10	8	5	6	2	1
1k4kA_1k4mB	ILM	0	0	1	1	0	0
1kp9A_1kphC	CLM	6	4	3	4	0	1
1kx9A_1n8vB	CLM	0	0	5	0	3	0
1l5tA_1lctA	CDM	1	1	0	1	1	0
1lfhA_1lfiA	CDM	0	0	3	4	4	0
1lyyA_1re2A	ILM	5	0	4	6	0	0
1n4dA_1n4aA	ILM	3	3	4	3	2	2
1na5A_1idoA	BLM	0	0	0	1	1	1
1oidB_1ho5A	CDM	3	3	1	3	1	0
1oxsC_1oxuC	IDM	1	1	2	2	1	1
1pnzA_1kmpA	CLM	15	14	7	15	6	0
1pztA_1o0rA	CLM	0	0	0	0	3	0
1qmtA_1dytA	IDM	1	1	1	1	0	1
1rifA_1rifB	IDM	0	0	0	0	0	0
1rkiA_1rkiB	IDM	2	2	2	2	2	0
1sbqB_1u3gA	CDM	4	4	3	2	2	1
1t97B_2f2qA	OTM	0	0	0	0	2	5
1thfD_2a0nA	ILM	2	11	4	1	4	8
1tibA_1einB	CLM	18	14	4	19	8	1
1tr9A_2oxnA	ILM	2	17	809	19	3	3
1ufpA_2eb8A	CLM	0	0	0	0	0	0
1ujmB_1y1pA	CLM	3	3	20	6	11	0
1uorA_1e7gA	OTM	2	2	2	3	2	4
1wdpA_1q6fA	CLM	4	4	8	3	0	0
1xgdA_1ef3B	CDM	3	3	2	3	0	0
1ztyA_1zu0A	CDM	0	0	0	0	2	0
2acfB_2favB	BLM	1	1	0	1	4	0
2bebB_2esuA	OTM	4	4	0	0	7	2
2brwA_1ojpA	CDM	0	0	0	1	0	0
2cbiA_2j62A	CDM	5	3	4	4	3	4
2cgkB_2uytA	CDM	0	0	0	1	0	0
2ci3A_2ci6A	ILM	457	474	558	556	0	4
2ddbA_2epfD	IDM	0	0	1	0	0	0
2de2A_2de3B	CLM	0	4	1	0	1	8
2dh3B_2dh3A	ILM	1	1	1	1	4	12
2dkeA_2d1eA	ILM	54	42	61	50	0	33
2ec5A_2ebfX	IDM	0	0	0	0	0	0
2f08D_1xwvB	BLM	3	2	1	2	3	0
2f4bB_2om9A	CLM	112	5	541	5	3	1
2fjyB_1dqeA	ILM	6	5	0	6	1	14
2fz6C_2fz6B	ILM	5	6	1	1	9	0
2gg4A_2pqcA	CDM	1	1	1	1	1	0
2ghbA_2ghaA	CDM	0	0	0	0	0	0
2iytA_2iyxA	CLM	2	1	0	2	0	1
2j4rB_1t6cA	IDM	0	0	0	0	0	0
2jepB_2jeqA	ILM	1	0	2	2	1	0
2o0kA_2o0jA	CLM	3	14	1	0	5	5
2o1cD_2o1cA	IDM	0	0	0	1	0	0
2og6A_2og7A	CLM	5	5	0	0	0	0
2orxA_2orzA	ILM	1	1	1	0	4	0
2ousB_2ouuA	CDM	0	0	0	0	5	2
2p0mA_2p0mB	CLM	13	13	11	13	0	0
2p52A_2iomA	CLM	87	382	451	364	30	6
2pyqC_2pyqB	ILM	1	1	1	0	1	1
2qrjA_2qrlA	CDM	2	2	0	2	1	0
2qzaA_2qyuA	IDM	10	10	7	8	1	0
2rhhA_2rhoA	OTM	1	1	0	0	5	1
2uyrX_2ddsA	ILM	69	61	767	793	7	0
2v8iA_2v8jA	IDM	0	0	0	1	7	0
2vrkA_2vrqB	CLM	0	0	1	1	0	0
2z1cA_2z1cB	CLM	0	0	0	0	0	0
2z8nB_2z8pA	CLM	0	0	445	0	4	2
2zcoA_2zcqA	CLM	1	1	1	1	4	2
2zlbA_2cl5B	CLM	0	0	0	4	1	2
3b8sB_3b9dA	IDM	0	0	0	0	0	0
3c6qB_3c6qD	CDM	1	1	0	1	0	0
3csgA_3csbA	IDM	3	3	2	3	6	2
3d8rA_3d8nA	CDM	1	1	0	0	1	1
3d97B_3d97A	ILM	1	1	1	307	7	2
3eugA_1flzA	IDM	4	3	1	4	5	4
3ng1B_2c04A	OTM	2	2	2	2	3	3
3sebA_1se3A	CLM	1	1	7	1	3	1
4akeA_2eckA	CDM	0	0	0	0	0	0
	MEDIAN	1	1	1	1	1	0
	AVERAGE	11.0778	15.7111	49.7222	32.8111	2.8	1.93333
	STD	50.5465	67.5752	159.274	119.908	4.19256	4.39049

## Sheet: Collectivity (Max Overlap Mode)
		Degree of Collectivity (Maximum Overlapping Mode)						ΔDegree of Collectivity (Maximum Overlapping Mode) (%)
Protein pair	Motion label	ENM	OFC-ENM	edENM	HCA	lmcENM	mcENM	OFC-ENM	edENM	HCA	lmcENM	mcENM		EXPLANATION
1a8dA_1fv3B	ILM	0.38	0.28	0.53	0.64	0.71	0.32	-10	15	26	33	-6
1b6bA_1cjwA	CLM	0.36	0.38	0.43	0.42	0.33	0.09	2	7	6	-3	-27		elastic network model variants	context	contact topology
1bsqA_2gj5A	CLM	0.41	0.63	0.5	0.07	0.33	0.04	22	9	-34	-8	-37		ENM	baseline	derived from unbound conformation
1dqzB_1dqyA	CLM	0.32	0.35	0.41	0.44	0.07	0.08	3	9	12	-25	-24		mcENM = maintained contacts ENM	theoretical upper bound	observed from differences between contact topologies of unbound and bound conformation
1dx9C_1rcfA	OTM	0.37	0.43	0.03	0.34	0.2	0.26	6	-34	-3	-17	-11		mfcENM = maintained and forming contacts ENM	test experiment	observed from differences between contact topologies of unbound and bound conformation
1eutA_1w8nA	IDM	0.59	0.58	0.46	0.71	0.5	0.42	-1	-13	12	-9	-17		lmcENM = learned maintained contacts ENM	our method	predicted by removing top 16% predicted breaking contacts from contact topology of unbound conformation
1ex6B_1gkyA	CDM	0.36	0.35	0.45	0.26	0.25	0.44	-1	9	-10	-11	8		rmcENM = random maintained contacts ENM	control experiment	predicted by removing randomly selected 16% predicted breaking contacts from contact topology of unbound conformation
1ey0A_1stbA	CLM	0.14	0.17	0.06	0.05	0.2	0.41	3	-8	-9	6	27
1eymA_1j4rA	CDM	0.4	0.34	0.34	0.46	0.19	0.28	-6	-6	6	-21	-12					reference
1gohA_1k3iA	ILM	0.44	0.44	0.39	0.4	0.34	0.01	0	-5	-4	-10	-43		OFC-ENM = optimized force constant ENM	for evaluation	same as ENM but with structure-based spring stiffness	Lezon TR, Bahar I. Using Entropy Maximization to Understand the Determinants of Structural Dynamics beyond Native Contact Topology. PLoS Comput Biol. 2010 Jun;6(6):e1000816. Available from: http://dx.doi.org/10.1371/journal.pcbi.1000816 .
1gqzA_2gkeA	CDM	0.49	0.58	0.51	0.6	0.53	0.65	9	2	11	4	16
1gy0A_1gxzB	BLM	0.56	0.56	0.48	0.6	0.51	0.45	0	-8	4	-5	-11		edENM	for evaluation	fully connected between closest residues along sequence (up to three positions apart) with spring stiffness dependent on sequence distance, distance-dependent spring stiffness between residues within protein-size dependent distance cutoff	Orellana L, Rueda M, Ferrer-Costa C, Lopéz-Blanco JR, Chacón P, Orozco M. Approaching Elastic Network Models to Molecular Dynamics Flexibility. J Chem Theory Comput. 2010 Sep;6(9):2910{2923. Available from: http://dx.doi.org/10.1021/ct100208e.
1hkaA_1raoA	ILM	0.17	0.12	0.33	0.22	0.11	0.08	-5	16	5	-6	-9
1i6wB_1r4zA	CLM	0.38	0.47	0.31	0.31	0.27	0.05	9	-7	-7	-11	-33		HCA	for evaluation	fully connected with distance-dependent force constants	Hinsen K, Petrescu AJ, Dellerue S, Bellissent-Funel MC, Kneller GR. Harmonicity in slow protein dynamics. Chem Phys. 2000 Nov;261(1-2):25{37. Available from: http://www.sciencedirect.com/science/article/pii/S0301010400002226 .
1irmC_2dy5A	CLM	0.16	0.48	0.42	0.25	0.36	0.1	32	26	9	20	-6
1jejA_1qkjA	CDM	0.5	0.5	0.64	0.47	0.71	0.63	0	14	-3	21	13
1jfvA_1rxeA	CLM	0.41	0.4	0.59	0.27	0.31	0.25	-1	18	-14	-10	-16
1k4kA_1k4mB	ILM	0.04	0.04	0.46	0.36	0.05	0.06	0	42	32	1	2
1kp9A_1kphC	CLM	0.42	0.38	0.3	0.32	0.44	0.18	-4	-12	-10	2	-24
1kx9A_1n8vB	CLM	0.13	0.45	0.48	0.62	0.25	0.11	32	35	49	12	-2
1l5tA_1lctA	CDM	0.7	0.7	0.7	0.67	0.68	0.73	0	0	-3	-2	3
1lfhA_1lfiA	CDM	0.74	0.73	0.54	0.5	0.47	0.48	-1	-20	-24	-27	-26
1lyyA_1re2A	ILM	0.12	0.07	0.44	0.19	0.17	0.07	-5	32	7	5	-5
1n4dA_1n4aA	ILM	0.12	0.11	0.56	0.44	0.33	0.22	-1	44	32	21	10
1na5A_1idoA	BLM	0.38	0.38	0.2	0.36	0.13	0.15	0	-18	-2	-25	-23
1oidB_1ho5A	CDM	0.51	0.47	0.45	0.5	0.55	0.58	-4	-6	-1	4	7
1oxsC_1oxuC	IDM	0.64	0.63	0.71	0.69	0.67	0.63	-1	7	5	3	-1
1pnzA_1kmpA	CLM	0.33	0.24	0.51	0.33	0.05	0.02	-9	18	0	-28	-31
1pztA_1o0rA	CLM	0.03	0.03	0.11	0.04	0.08	0.04	0	8	1	5	1
1qmtA_1dytA	IDM	0.57	0.58	0.56	0.58	0.15	0.51	1	-1	1	-42	-6
1rifA_1rifB	IDM	0.1	0.1	0.15	0.11	0.1	0.1	0	5	1	0	0
1rkiA_1rkiB	IDM	0.29	0.33	0.66	0.29	0.45	0.61	4	37	0	16	32
1sbqB_1u3gA	CDM	0.34	0.39	0.59	0.37	0.51	0.53	5	25	3	17	19
1t97B_2f2qA	OTM	0.65	0.65	0.72	0.61	0.41	0.29	0	7	-4	-24	-36
1thfD_2a0nA	ILM	0.61	0.34	0.59	0.26	0.18	0.16	-27	-2	-35	-43	-45
1tibA_1einB	CLM	0.18	0.57	0.23	0.36	0.25	0.04	39	5	18	7	-14
1tr9A_2oxnA	ILM	0.14	0.46	0.01	0.18	0.05	0.06	32	-13	4	-9	-8
1ufpA_2eb8A	CLM	0.55	0.51	0.53	0.55	0.52	0.26	-4	-2	0	-3	-29
1ujmB_1y1pA	CLM	0.02	0.27	0.17	0.26	0.22	0.07	25	15	24	20	5
1uorA_1e7gA	OTM	0.55	0.54	0.47	0.5	0.38	0.56	-1	-8	-5	-17	1
1wdpA_1q6fA	CLM	0.12	0.05	0.35	0.04	0.34	0.01	-7	23	-8	22	-11
1xgdA_1ef3B	CDM	0.13	0.14	0.18	0.17	0.06	0.05	1	5	4	-7	-8
1ztyA_1zu0A	CDM	0.7	0.7	0.7	0.71	0.72	0.75	0	0	1	2	5
2acfB_2favB	BLM	0.05	0.15	0.12	0.13	0.22	0.08	10	7	8	17	3
2bebB_2esuA	OTM	0.03	0.04	0.1	0.07	0.1	0.04	1	7	4	7	1
2brwA_1ojpA	CDM	0.53	0.54	0.5	0.63	0.57	0.52	1	-3	10	4	-1
2cbiA_2j62A	CDM	0.54	0.65	0.55	0.58	0.71	0.56	11	1	4	17	2
2cgkB_2uytA	CDM	0.49	0.49	0.56	0.51	0.41	0.54	0	7	2	-8	5
2ci3A_2ci6A	ILM	0.52	0.14	0.04	0.02	0.06	0.12	-38	-48	-50	-46	-40
2ddbA_2epfD	IDM	0.4	0.43	0.23	0.42	0.51	0.35	3	-17	2	11	-5
2de2A_2de3B	CLM	0.61	0.21	0.58	0.62	0.03	0.17	-40	-3	1	-58	-44
2dh3B_2dh3A	ILM	0.58	0.59	0.45	0.65	0.2	0.19	1	-13	7	-38	-39
2dkeA_2d1eA	ILM	0.46	0.27	0.34	0.51	0.04	0.26	-19	-12	5	-42	-20
2ec5A_2ebfX	IDM	0.68	0.67	0.56	0.67	0.56	0.65	-1	-12	-1	-12	-3
2f08D_1xwvB	BLM	0.29	0.74	0.74	0.76	0.33	0.46	45	45	47	4	17
2f4bB_2om9A	CLM	0.22	0.48	0.02	0.35	0.13	0.11	26	-20	13	-9	-11
2fjyB_1dqeA	ILM	0.33	0.4	0.09	0.19	0.06	0.49	7	-24	-14	-27	16
2fz6C_2fz6B	ILM	0.38	0.35	0.61	0.43	0.34	0.08	-3	23	5	-4	-30
2gg4A_2pqcA	CDM	0.65	0.65	0.6	0.64	0.67	0.71	0	-5	-1	2	6
2ghbA_2ghaA	CDM	0.67	0.68	0.66	0.68	0.7	0.75	1	-1	1	3	8
2iytA_2iyxA	CLM	0.25	0.25	0.34	0.26	0.18	0.16	0	9	1	-7	-9
2j4rB_1t6cA	IDM	0.59	0.6	0.55	0.6	0.55	0.58	1	-4	1	-4	-1
2jepB_2jeqA	ILM	0.15	0.04	0.17	0.06	0.15	0.02	-11	2	-9	0	-13
2o0kA_2o0jA	CLM	0.57	0.26	0.04	0.02	0.38	0.09	-31	-53	-55	-19	-48
2o1cD_2o1cA	IDM	0.25	0.25	0.36	0.36	0.21	0.26	0	11	11	-4	1
2og6A_2og7A	CLM	0.33	0.36	0.21	0.32	0.04	0.06	3	-12	-1	-29	-27
2orxA_2orzA	ILM	0.68	0.66	0.72	0.72	0.73	0.71	-2	4	4	5	3
2ousB_2ouuA	CDM	0.13	0.16	0.27	0.18	0.2	0.15	3	14	5	7	2
2p0mA_2p0mB	CLM	0.25	0.29	0.32	0.34	0.07	0.07	4	7	9	-18	-18
2p52A_2iomA	CLM	0.45	0.07	0.08	0.04	0.45	0.41	-38	-37	-41	0	-4
2pyqC_2pyqB	ILM	0.26	0.36	0.38	0.13	0.52	0.28	10	12	-13	26	2
2qrjA_2qrlA	CDM	0.68	0.68	0.59	0.74	0.7	0.65	0	-9	6	2	-3
2qzaA_2qyuA	IDM	0.47	0.62	0.7	0.49	0.53	0.48	15	23	2	6	1
2rhhA_2rhoA	OTM	0.35	0.31	0.21	0.4	0.36	0.45	-4	-14	5	1	10
2uyrX_2ddsA	ILM	0.21	0.14	0.07	0.02	0.06	0.02	-7	-14	-19	-15	-19
2v8iA_2v8jA	IDM	0.29	0.28	0.41	0.37	0.24	0.34	-1	12	8	-5	5
2vrkA_2vrqB	CLM	0.03	0.03	0.23	0.15	0.02	0.02	0	20	12	-1	-1
2z1cA_2z1cB	CLM	0.49	0.54	0.59	0.48	0.62	0.5	5	10	-1	13	1
2z8nB_2z8pA	CLM	0.56	0.55	0.09	0.55	0.32	0.06	-1	-47	-1	-24	-50
2zcoA_2zcqA	CLM	0.5	0.51	0.48	0.49	0.33	0.35	1	-2	-1	-17	-15
2zlbA_2cl5B	CLM	0.4	0.37	0.43	0.15	0.05	0.22	-3	3	-25	-35	-18
3b8sB_3b9dA	IDM	0.49	0.49	0.56	0.52	0.46	0.46	0	7	3	-3	-3
3c6qB_3c6qD	CDM	0.72	0.72	0.7	0.74	0.71	0.72	0	-2	2	-1	0
3csgA_3csbA	IDM	0.38	0.37	0.51	0.6	0.28	0.43	-1	13	22	-10	5
3d8rA_3d8nA	CDM	0.77	0.76	0.72	0.76	0.72	0.72	-1	-5	-1	-5	-5
3d97B_3d97A	ILM	0.33	0.41	0.44	0.04	0.51	0.41	8	11	-29	18	8
3eugA_1flzA	IDM	0.36	0.45	0.08	0.3	0.21	0.64	9	-28	-6	-15	28
3ng1B_2c04A	OTM	0.54	0.59	0.6	0.56	0.7	0.51	5	6	2	16	-3
3sebA_1se3A	CLM	0.28	0.26	0.24	0.33	0.12	0.04	-2	-4	5	-16	-24
4akeA_2eckA	CDM	0.38	0.36	0.44	0.46	0.51	0.42	-2	6	8	13	4
	MEDIAN	0.38	0.4	0.445	0.4	0.33	0.27	2	6.5	2	-5	-11
	AVERAGE	0.390222	0.401556	0.405889	0.395111	0.341111	0.312667	1.13333	1.56667	0.488889	-4.91111	-7.75556
	STD	0.197347	0.200924	0.206734	0.214304	0.219086	0.234563	0.357688	0.938689	1.6957	2.17387	3.72155

## Sheet: FractVar (Max Overlap Mode)
		Fraction of Variance (Maximum Overlapping Mode)						ΔFraction of Variance (Maximum Overlapping Mode) (%)
Protein pair	Motion label	ENM	OFC-ENM	edENM	HCA	lmcENM	mcENM	OFC-ENM	edENM	HCA	lmcENM	mcENM		EXPLANATION
1a8dA_1fv3B	ILM	0.06	0.07	0.05	0.07	0.05	0.03	1	-1	1	-1	-3
1b6bA_1cjwA	CLM	0.03	0.03	0.18	0.02	0.08	0.42	0	15	-1	5	39		elastic network model variants	context	contact topology
1bsqA_2gj5A	CLM	0.01	0.01	0.01	0	0.03	0.09	0	0	-1	2	8		ENM	baseline	derived from unbound conformation
1dqzB_1dqyA	CLM	0.05	0.03	0.09	0.03	0.09	0.06	-2	4	-2	4	1		mcENM = maintained contacts ENM	theoretical upper bound	observed from differences between contact topologies of unbound and bound conformation
1dx9C_1rcfA	OTM	0.01	0.02	0	0.01	0.01	0.02	1	-1	0	0	1		mfcENM = maintained and forming contacts ENM	test experiment	observed from differences between contact topologies of unbound and bound conformation
1eutA_1w8nA	IDM	0.05	0.05	0.03	0.05	0.25	0.35	0	-2	0	20	30		lmcENM = learned maintained contacts ENM	our method	predicted by removing top 16% predicted breaking contacts from contact topology of unbound conformation
1ex6B_1gkyA	CDM	0.19	0.21	0.27	0.16	0.23	0.47	2	8	-3	4	28		rmcENM = random maintained contacts ENM	control experiment	predicted by removing randomly selected 16% predicted breaking contacts from contact topology of unbound conformation
1ey0A_1stbA	CLM	0.05	0	0	0	0.02	0.01	-5	-5	-5	-3	-4
1eymA_1j4rA	CDM	0.13	0.15	0.21	0.03	0.27	0.16	2	8	-10	14	3					reference
1gohA_1k3iA	ILM	0.05	0.05	0.06	0.05	0.04	0.24	0	1	0	-1	19		OFC-ENM = optimized force constant ENM	for evaluation	same as ENM but with structure-based spring stiffness	Lezon TR, Bahar I. Using Entropy Maximization to Understand the Determinants of Structural Dynamics beyond Native Contact Topology. PLoS Comput Biol. 2010 Jun;6(6):e1000816. Available from: http://dx.doi.org/10.1371/journal.pcbi.1000816 .
1gqzA_2gkeA	CDM	0.05	0.06	0.07	0.06	0.09	0.11	1	2	1	4	6
1gy0A_1gxzB	BLM	0.07	0.09	0.05	0.07	0.07	0.07	2	-2	0	0	0		edENM	for evaluation	fully connected between closest residues along sequence (up to three positions apart) with spring stiffness dependent on sequence distance, distance-dependent spring stiffness between residues within protein-size dependent distance cutoff	Orellana L, Rueda M, Ferrer-Costa C, Lopéz-Blanco JR, Chacón P, Orozco M. Approaching Elastic Network Models to Molecular Dynamics Flexibility. J Chem Theory Comput. 2010 Sep;6(9):2910{2923. Available from: http://dx.doi.org/10.1021/ct100208e.
1hkaA_1raoA	ILM	0.06	0.06	0.14	0.07	0.05	0.12	0	8	1	-1	6
1i6wB_1r4zA	CLM	0.02	0.03	0.03	0.01	0.01	0.15	1	1	-1	-1	13		HCA	for evaluation	fully connected with distance-dependent force constants	Hinsen K, Petrescu AJ, Dellerue S, Bellissent-Funel MC, Kneller GR. Harmonicity in slow protein dynamics. Chem Phys. 2000 Nov;261(1-2):25{37. Available from: http://www.sciencedirect.com/science/article/pii/S0301010400002226 .
1irmC_2dy5A	CLM	0.01	0.02	0.07	0.02	0.08	0.07	1	6	1	7	6
1jejA_1qkjA	CDM	0.1	0.11	0.29	0.08	0.33	0.21	1	19	-2	23	11
1jfvA_1rxeA	CLM	0.01	0.02	0.03	0.02	0.06	0.09	1	2	1	5	8
1k4kA_1k4mB	ILM	0.12	0.14	0.11	0.06	0.36	0.11	2	-1	-6	24	-1
1kp9A_1kphC	CLM	0.02	0.03	0.06	0.03	0.12	0.09	1	4	1	10	7
1kx9A_1n8vB	CLM	0.07	0.08	0.04	0.09	0.04	0.4	1	-3	2	-3	33
1l5tA_1lctA	CDM	0.16	0.17	0.39	0.1	0.26	0.65	1	23	-6	10	49
1lfhA_1lfiA	CDM	0.11	0.12	0.07	0.04	0.04	0.7	1	-4	-7	-7	59
1lyyA_1re2A	ILM	0.02	0.11	0.05	0.03	0.26	0.28	9	3	1	24	26
1n4dA_1n4aA	ILM	0.03	0.04	0.03	0.03	0.08	0.07	1	0	0	5	4
1na5A_1idoA	BLM	0.04	0.05	0.13	0.04	0.04	0.11	1	9	0	0	7
1oidB_1ho5A	CDM	0.04	0.05	0.08	0.06	0.12	0.73	1	4	2	8	69
1oxsC_1oxuC	IDM	0.14	0.15	0.11	0.09	0.16	0.16	1	-3	-5	2	2
1pnzA_1kmpA	CLM	0.01	0.01	0.02	0.01	0.02	0.38	0	1	0	1	37
1pztA_1o0rA	CLM	0.13	0.16	0.12	0.05	0.06	0.7	3	-1	-8	-7	57
1qmtA_1dytA	IDM	0.09	0.1	0.15	0.1	0.19	0.09	1	6	1	10	0
1rifA_1rifB	IDM	0.25	0.27	0.35	0.11	0.3	0.24	2	10	-14	5	-1
1rkiA_1rkiB	IDM	0.06	0.07	0.07	0.07	0.09	0.21	1	1	1	3	15
1sbqB_1u3gA	CDM	0.03	0.03	0.05	0.04	0.05	0.05	0	2	1	2	2
1t97B_2f2qA	OTM	0.18	0.19	0.35	0.15	0.1	0.03	1	17	-3	-8	-15
1thfD_2a0nA	ILM	0.03	0.01	0.03	0.04	0.04	0.02	-2	0	1	1	-1
1tibA_1einB	CLM	0.01	0.01	0.04	0.01	0.02	0.1	0	3	0	1	9
1tr9A_2oxnA	ILM	0.02	0.01	0	0.01	0.07	0.03	-1	-2	-1	5	1
1ufpA_2eb8A	CLM	0.09	0.1	0.2	0.07	0.15	0.16	1	11	-2	6	7
1ujmB_1y1pA	CLM	0.03	0.06	0.01	0.02	0.02	0.08	3	-2	-1	-1	5
1uorA_1e7gA	OTM	0.06	0.07	0.09	0.04	0.07	0.03	1	3	-2	1	-3
1wdpA_1q6fA	CLM	0.02	0.02	0.02	0.02	0.04	0.09	0	0	0	2	7
1xgdA_1ef3B	CDM	0.03	0.04	0.06	0.03	0.18	0.3	1	3	0	15	27
1ztyA_1zu0A	CDM	0.2	0.23	0.24	0.13	0.08	0.63	3	4	-7	-12	43
2acfB_2favB	BLM	0.04	0.04	0.14	0.04	0.03	0.39	0	10	0	-1	35
2bebB_2esuA	OTM	0.03	0.03	0.18	0.07	0.03	0.05	0	15	4	0	2
2brwA_1ojpA	CDM	0.13	0.14	0.2	0.09	0.13	0.19	1	7	-4	0	6
2cbiA_2j62A	CDM	0.02	0.04	0.04	0.04	0.05	0.04	2	2	2	3	2
2cgkB_2uytA	CDM	0.1	0.11	0.19	0.05	0.14	0.12	1	9	-5	4	2
2ci3A_2ci6A	ILM	0	0	0	0	0.06	0.02	0	0	0	6	2
2ddbA_2epfD	IDM	0.13	0.14	0.16	0.11	0.27	0.25	1	3	-2	14	12
2de2A_2de3B	CLM	0.04	0.02	0.06	0.04	0.08	0.01	-2	2	0	4	-3
2dh3B_2dh3A	ILM	0.04	0.04	0.08	0.04	0.03	0.01	0	4	0	-1	-3
2dkeA_2d1eA	ILM	0	0	0	0	0.08	0	0	0	0	8	0
2ec5A_2ebfX	IDM	0.2	0.22	0.24	0.2	0.38	0.27	2	4	0	18	7
2f08D_1xwvB	BLM	0.03	0.04	0.09	0.04	0.03	0.13	1	6	1	0	10
2f4bB_2om9A	CLM	0	0.02	0	0.02	0.06	0.11	2	0	2	6	11
2fjyB_1dqeA	ILM	0.02	0.02	0.38	0.02	0.13	0	0	36	0	11	-2
2fz6C_2fz6B	ILM	0.03	0.02	0.09	0.06	0.02	0.41	-1	6	3	-1	38
2gg4A_2pqcA	CDM	0.13	0.14	0.15	0.08	0.18	0.33	1	2	-5	5	20
2ghbA_2ghaA	CDM	0.1	0.12	0.13	0.1	0.11	0.47	2	3	0	1	37
2iytA_2iyxA	CLM	0.08	0.12	0.17	0.09	0.29	0.16	4	9	1	21	8
2j4rB_1t6cA	IDM	0.16	0.19	0.36	0.11	0.24	0.17	3	20	-5	8	1
2jepB_2jeqA	ILM	0.06	0.08	0.05	0.03	0.05	0.24	2	-1	-3	-1	18
2o0kA_2o0jA	CLM	0.01	0	0.16	0.3	0.01	0.01	-1	15	29	0	0
2o1cD_2o1cA	IDM	0.37	0.38	0.24	0.1	0.41	0.48	1	-13	-27	4	11
2og6A_2og7A	CLM	0.02	0.03	0.11	0.05	0.13	0.18	1	9	3	11	16
2orxA_2orzA	ILM	0.1	0.11	0.2	0.13	0	0.13	1	10	3	-10	3
2ousB_2ouuA	CDM	0.09	0.09	0.13	0.08	0.03	0.08	0	4	-1	-6	-1
2p0mA_2p0mB	CLM	0.01	0.01	0.02	0.01	0.17	0.32	0	1	0	16	31
2p52A_2iomA	CLM	0	0	0	0	0.01	0.02	0	0	0	1	2
2pyqC_2pyqB	ILM	0.07	0.08	0.14	0.09	0.08	0.08	1	7	2	1	1
2qrjA_2qrlA	CDM	0.05	0.06	0.26	0.05	0.21	0.31	1	21	0	16	26
2qzaA_2qyuA	IDM	0.01	0.01	0.02	0.01	0.24	0.57	0	1	0	23	56
2rhhA_2rhoA	OTM	0.05	0.06	0.12	0.05	0.02	0.06	1	7	0	-3	1
2uyrX_2ddsA	ILM	0	0	0	0	0.03	0.14	0	0	0	3	14
2v8iA_2v8jA	IDM	0.08	0.09	0.13	0.05	0.02	0.13	1	5	-3	-6	5
2vrkA_2vrqB	CLM	0.06	0.07	0.09	0.04	0.28	0.28	1	3	-2	22	22
2z1cA_2z1cB	CLM	0.48	0.4	0.45	0.32	0.51	0.5	-8	-3	-16	3	2
2z8nB_2z8pA	CLM	0.05	0.06	0	0.06	0.02	0.05	1	-5	1	-3	0
2zcoA_2zcqA	CLM	0.06	0.08	0.11	0.06	0.03	0.06	2	5	0	-3	0
2zlbA_2cl5B	CLM	0.05	0.06	0.11	0.02	0.15	0.07	1	6	-3	10	2
3b8sB_3b9dA	IDM	0.11	0.12	0.16	0.12	0.3	0.29	1	5	1	19	18
3c6qB_3c6qD	CDM	0.13	0.16	0.32	0.11	0.53	0.4	3	19	-2	40	27
3csgA_3csbA	IDM	0.04	0.04	0.06	0.04	0.02	0.07	0	2	0	-2	3
3d8rA_3d8nA	CDM	0.16	0.17	0.44	0.22	0.21	0.24	1	28	6	5	8
3d97B_3d97A	ILM	0.05	0.06	0.08	0	0.02	0.06	1	3	-5	-3	1
3eugA_1flzA	IDM	0.02	0.02	0.1	0.02	0.03	0.03	0	8	0	1	1
3ng1B_2c04A	OTM	0.05	0.06	0.07	0.06	0.06	0.05	1	2	1	1	0
3sebA_1se3A	CLM	0.07	0.07	0.03	0.06	0.04	0.12	0	-4	-1	-3	5
4akeA_2eckA	CDM	0.38	0.4	0.29	0.25	0.6	0.37	2	-9	-13	22	-1
	MEDIAN	0.05	0.06	0.09	0.05	0.08	0.125	1	4	0	3	7.5
	AVERAGE	0.0761111	0.0838889	0.122222	0.0638889	0.125222	0.195333	0.777778	4.61111	-1.22222	4.91111	11.9222
	STD	0.0827436	0.0833659	0.10989	0.0607388	0.127317	0.182647	0.0622305	2.71468	-2.20048	4.45729	9.99036

## Sheet: #Modes Cumul Mode Overlap (70%)
		# Modes for Cumulative Mode Overlap (70%)
Protein pair	Motion label	ENM	OFC-ENM	edENM	HCA	lmcENM	mcENM		EXPLANATION
1a8dA_1fv3B	ILM	48	44	58	32	47	7
1b6bA_1cjwA	CLM	21	20	30	22	16	17		elastic network model variants	context	contact topology
1bsqA_2gj5A	CLM	162	103	68	93	77	10		ENM	baseline	derived from unbound conformation
1dqzB_1dqyA	CLM	32	33	44	32	4	6		mcENM = maintained contacts ENM	theoretical upper bound	observed from differences between contact topologies of unbound and bound conformation
1dx9C_1rcfA	OTM	63	67	73	51	64	15		mfcENM = maintained and forming contacts ENM	test experiment	observed from differences between contact topologies of unbound and bound conformation
1eutA_1w8nA	IDM	2	2	4	2	1	1		lmcENM = learned maintained contacts ENM	our method	predicted by removing top 16% predicted breaking contacts from contact topology of unbound conformation
1ex6B_1gkyA	CDM	1	1	1	1	2	1		rmcENM = random maintained contacts ENM	control experiment	predicted by removing randomly selected 16% predicted breaking contacts from contact topology of unbound conformation
1ey0A_1stbA	CLM	165	137	101	141	149	35
1eymA_1j4rA	CDM	7	6	2	4	5	2					reference
1gohA_1k3iA	ILM	113	96	111	95	164	9		OFC-ENM = optimized force constant ENM	for evaluation	same as ENM but with structure-based spring stiffness	Lezon TR, Bahar I. Using Entropy Maximization to Understand the Determinants of Structural Dynamics beyond Native Contact Topology. PLoS Comput Biol. 2010 Jun;6(6):e1000816. Available from: http://dx.doi.org/10.1371/journal.pcbi.1000816 .
1gqzA_2gkeA	CDM	1	1	2	1	1	1
1gy0A_1gxzB	BLM	3	2	5	3	6	1		edENM	for evaluation	fully connected between closest residues along sequence (up to three positions apart) with spring stiffness dependent on sequence distance, distance-dependent spring stiffness between residues within protein-size dependent distance cutoff	Orellana L, Rueda M, Ferrer-Costa C, Lopéz-Blanco JR, Chacón P, Orozco M. Approaching Elastic Network Models to Molecular Dynamics Flexibility. J Chem Theory Comput. 2010 Sep;6(9):2910{2923. Available from: http://dx.doi.org/10.1021/ct100208e.
1hkaA_1raoA	ILM	2	2	1	1	3	3
1i6wB_1r4zA	CLM	56	52	39	36	36	9		HCA	for evaluation	fully connected with distance-dependent force constants	Hinsen K, Petrescu AJ, Dellerue S, Bellissent-Funel MC, Kneller GR. Harmonicity in slow protein dynamics. Chem Phys. 2000 Nov;261(1-2):25{37. Available from: http://www.sciencedirect.com/science/article/pii/S0301010400002226 .
1irmC_2dy5A	CLM	35	26	23	22	7	2
1jejA_1qkjA	CDM	1	1	1	1	1	1
1jfvA_1rxeA	CLM	36	25	23	27	23	5
1k4kA_1k4mB	ILM	8	8	18	5	7	3
1kp9A_1kphC	CLM	6	7	11	9	18	4
1kx9A_1n8vB	CLM	18	16	15	18	20	3
1l5tA_1lctA	CDM	1	1	1	1	1	1
1lfhA_1lfiA	CDM	2	2	3	4	4	1
1lyyA_1re2A	ILM	5	5	4	6	6	1
1n4dA_1n4aA	ILM	49	42	62	54	41	17
1na5A_1idoA	BLM	9	9	6	6	2	4
1oidB_1ho5A	CDM	8	8	4	7	3	1
1oxsC_1oxuC	IDM	1	1	2	2	1	1
1pnzA_1kmpA	CLM	187	172	82	167	13	4
1pztA_1o0rA	CLM	25	27	24	20	15	7
1qmtA_1dytA	IDM	6	5	1	2	7	1
1rifA_1rifB	IDM	1	1	1	1	1	1
1rkiA_1rkiB	IDM	6	5	4	4	2	1
1sbqB_1u3gA	CDM	12	11	9	9	12	4
1t97B_2f2qA	OTM	16	17	12	14	11	5
1thfD_2a0nA	ILM	62	53	64	53	31	11
1tibA_1einB	CLM	26	20	32	19	24	13
1tr9A_2oxnA	ILM	62	50	63	52	18	14
1ufpA_2eb8A	CLM	53	54	58	62	44	6
1ujmB_1y1pA	CLM	10	10	20	22	11	5
1uorA_1e7gA	OTM	7	7	5	4	2	4
1wdpA_1q6fA	CLM	28	29	19	22	4	1
1xgdA_1ef3B	CDM	3	3	2	3	3	1
1ztyA_1zu0A	CDM	1	1	1	1	2	1
2acfB_2favB	BLM	2	5	3	2	7	1
2bebB_2esuA	OTM	47	41	30	36	41	16
2brwA_1ojpA	CDM	1	1	1	1	1	1
2cbiA_2j62A	CDM	16	17	15	14	6	4
2cgkB_2uytA	CDM	1	1	1	1	1	1
2ci3A_2ci6A	ILM	308	210	309	179	224	53
2ddbA_2epfD	IDM	1	1	1	1	1	1
2de2A_2de3B	CLM	150	115	142	115	27	26
2dh3B_2dh3A	ILM	169	147	124	133	156	16
2dkeA_2d1eA	ILM	88	80	75	80	95	33
2ec5A_2ebfX	IDM	1	1	1	1	2	1
2f08D_1xwvB	BLM	9	11	1	6	7	1
2f4bB_2om9A	CLM	82	64	53	53	14	8
2fjyB_1dqeA	ILM	53	40	32	33	50	26
2fz6C_2fz6B	ILM	23	19	17	22	12	1
2gg4A_2pqcA	CDM	1	1	1	1	1	1
2ghbA_2ghaA	CDM	1	1	1	1	1	1
2iytA_2iyxA	CLM	10	16	14	10	5	7
2j4rB_1t6cA	IDM	1	1	1	1	1	1
2jepB_2jeqA	ILM	16	14	35	13	20	2
2o0kA_2o0jA	CLM	14	14	15	17	5	5
2o1cD_2o1cA	IDM	1	1	1	1	1	1
2og6A_2og7A	CLM	7	7	5	6	1	1
2orxA_2orzA	ILM	126	110	83	113	112	22
2ousB_2ouuA	CDM	19	18	27	19	5	9
2p0mA_2p0mB	CLM	41	43	29	28	1	1
2p52A_2iomA	CLM	120	121	184	201	150	32
2pyqC_2pyqB	ILM	7	5	7	5	8	2
2qrjA_2qrlA	CDM	2	2	1	1	1	1
2qzaA_2qyuA	IDM	10	10	7	8	1	1
2rhhA_2rhoA	OTM	14	14	11	10	25	2
2uyrX_2ddsA	ILM	69	61	84	89	17	16
2v8iA_2v8jA	IDM	1	1	1	1	7	1
2vrkA_2vrqB	CLM	31	31	28	27	1	5
2z1cA_2z1cB	CLM	1	1	1	1	1	1
2z8nB_2z8pA	CLM	128	127	102	128	90	16
2zcoA_2zcqA	CLM	15	17	11	18	12	2
2zlbA_2cl5B	CLM	31	30	22	30	18	21
3b8sB_3b9dA	IDM	1	1	1	1	1	1
3c6qB_3c6qD	CDM	1	1	1	1	1	1
3csgA_3csbA	IDM	17	18	10	15	8	4
3d8rA_3d8nA	CDM	1	1	1	1	1	1
3d97B_3d97A	ILM	68	39	43	44	28	19
3eugA_1flzA	IDM	9	6	6	7	9	4
3ng1B_2c04A	OTM	4	3	7	3	6	4
3sebA_1se3A	CLM	27	24	53	26	11	8
4akeA_2eckA	CDM	1	1	1	1	1	1
	MEDIAN	11	12.5	11	10	7	3
	AVERAGE	34.5111	29.7222	30.0889	29.2889	23.3667	6.92222
	STD	53.2419	42.623	46.811	43.7493	41.9659	9.3811

## Sheet: #Modes Cumul Mode Overlap (80%)
		# Modes for Cumulative Mode Overlap (80%)
Protein pair	Motion label	ENM	OFC-ENM	edENM	HCA	lmcENM	mcENM		EXPLANATION
1a8dA_1fv3B	ILM	136	112	121	108	102	33
1b6bA_1cjwA	CLM	75	59	108	44	45	42		elastic network model variants	context	contact topology
1bsqA_2gj5A	CLM	219	155	114	179	126	21		ENM	baseline	derived from unbound conformation
1dqzB_1dqyA	CLM	125	95	91	100	26	25		mcENM = maintained contacts ENM	theoretical upper bound	observed from differences between contact topologies of unbound and bound conformation
1dx9C_1rcfA	OTM	114	132	170	170	143	31		mfcENM = maintained and forming contacts ENM	test experiment	observed from differences between contact topologies of unbound and bound conformation
1eutA_1w8nA	IDM	2	2	4	4	1	1		lmcENM = learned maintained contacts ENM	our method	predicted by removing top 16% predicted breaking contacts from contact topology of unbound conformation
1ex6B_1gkyA	CDM	1	1	1	1	2	1		rmcENM = random maintained contacts ENM	control experiment	predicted by removing randomly selected 16% predicted breaking contacts from contact topology of unbound conformation
1ey0A_1stbA	CLM	241	225	266	270	191	73
1eymA_1j4rA	CDM	8	9	6	9	11	2					reference
1gohA_1k3iA	ILM	462	370	201	332	503	14		OFC-ENM = optimized force constant ENM	for evaluation	same as ENM but with structure-based spring stiffness	Lezon TR, Bahar I. Using Entropy Maximization to Understand the Determinants of Structural Dynamics beyond Native Contact Topology. PLoS Comput Biol. 2010 Jun;6(6):e1000816. Available from: http://dx.doi.org/10.1371/journal.pcbi.1000816 .
1gqzA_2gkeA	CDM	1	1	2	1	1	1
1gy0A_1gxzB	BLM	11	9	20	11	15	3		edENM	for evaluation	fully connected between closest residues along sequence (up to three positions apart) with spring stiffness dependent on sequence distance, distance-dependent spring stiffness between residues within protein-size dependent distance cutoff	Orellana L, Rueda M, Ferrer-Costa C, Lopéz-Blanco JR, Chacón P, Orozco M. Approaching Elastic Network Models to Molecular Dynamics Flexibility. J Chem Theory Comput. 2010 Sep;6(9):2910{2923. Available from: http://dx.doi.org/10.1021/ct100208e.
1hkaA_1raoA	ILM	2	3	6	2	3	3
1i6wB_1r4zA	CLM	81	75	118	46	49	14		HCA	for evaluation	fully connected with distance-dependent force constants	Hinsen K, Petrescu AJ, Dellerue S, Bellissent-Funel MC, Kneller GR. Harmonicity in slow protein dynamics. Chem Phys. 2000 Nov;261(1-2):25{37. Available from: http://www.sciencedirect.com/science/article/pii/S0301010400002226 .
1irmC_2dy5A	CLM	66	42	37	43	22	9
1jejA_1qkjA	CDM	1	1	1	2	1	1
1jfvA_1rxeA	CLM	103	65	83	82	89	43
1k4kA_1k4mB	ILM	32	30	43	30	19	11
1kp9A_1kphC	CLM	31	30	31	30	34	11
1kx9A_1n8vB	CLM	44	46	38	41	40	9
1l5tA_1lctA	CDM	1	1	1	1	1	1
1lfhA_1lfiA	CDM	4	4	5	4	7	1
1lyyA_1re2A	ILM	5	5	6	6	10	1
1n4dA_1n4aA	ILM	110	94	165	96	82	51
1na5A_1idoA	BLM	25	15	8	9	5	8
1oidB_1ho5A	CDM	53	47	20	36	23	19
1oxsC_1oxuC	IDM	2	2	2	2	2	1
1pnzA_1kmpA	CLM	468	417	233	311	52	7
1pztA_1o0rA	CLM	58	58	94	46	33	26
1qmtA_1dytA	IDM	22	23	19	22	18	7
1rifA_1rifB	IDM	6	5	8	5	4	8
1rkiA_1rkiB	IDM	11	9	12	6	2	2
1sbqB_1u3gA	CDM	35	38	30	28	32	9
1t97B_2f2qA	OTM	26	24	13	22	24	5
1thfD_2a0nA	ILM	146	109	113	115	92	24
1tibA_1einB	CLM	152	81	222	76	94	30
1tr9A_2oxnA	ILM	168	134	288	161	110	55
1ufpA_2eb8A	CLM	158	122	101	91	128	14
1ujmB_1y1pA	CLM	31	24	60	35	21	16
1uorA_1e7gA	OTM	15	15	13	13	10	7
1wdpA_1q6fA	CLM	83	66	63	47	62	27
1xgdA_1ef3B	CDM	3	3	9	3	7	4
1ztyA_1zu0A	CDM	1	1	1	1	2	1
2acfB_2favB	BLM	15	18	14	13	21	1
2bebB_2esuA	OTM	94	77	90	78	89	31
2brwA_1ojpA	CDM	1	1	1	1	1	1
2cbiA_2j62A	CDM	40	34	38	35	28	5
2cgkB_2uytA	CDM	1	1	1	2	1	1
2ci3A_2ci6A	ILM	420	392	475	284	371	178
2ddbA_2epfD	IDM	2	2	1	2	2	2
2de2A_2de3B	CLM	344	271	309	273	116	71
2dh3B_2dh3A	ILM	396	302	259	354	285	56
2dkeA_2d1eA	ILM	136	113	132	123	161	46
2ec5A_2ebfX	IDM	4	4	4	4	5	1
2f08D_1xwvB	BLM	21	19	4	12	18	2
2f4bB_2om9A	CLM	145	120	160	108	81	44
2fjyB_1dqeA	ILM	113	79	50	63	79	50
2fz6C_2fz6B	ILM	53	65	42	56	37	4
2gg4A_2pqcA	CDM	1	1	1	1	3	1
2ghbA_2ghaA	CDM	1	1	1	1	1	1
2iytA_2iyxA	CLM	45	46	32	26	14	17
2j4rB_1t6cA	IDM	1	1	2	1	3	1
2jepB_2jeqA	ILM	37	34	70	33	34	6
2o0kA_2o0jA	CLM	20	20	16	24	19	9
2o1cD_2o1cA	IDM	1	1	1	1	1	1
2og6A_2og7A	CLM	11	10	6	9	1	1
2orxA_2orzA	ILM	266	234	149	203	223	49
2ousB_2ouuA	CDM	77	58	51	64	47	18
2p0mA_2p0mB	CLM	141	117	50	89	1	9
2p52A_2iomA	CLM	231	241	240	349	256	52
2pyqC_2pyqB	ILM	25	23	30	22	31	3
2qrjA_2qrlA	CDM	2	2	1	2	1	1
2qzaA_2qyuA	IDM	10	10	7	8	1	1
2rhhA_2rhoA	OTM	62	48	53	47	51	7
2uyrX_2ddsA	ILM	174	156	221	244	36	41
2v8iA_2v8jA	IDM	1	1	1	1	7	1
2vrkA_2vrqB	CLM	109	81	82	70	37	24
2z1cA_2z1cB	CLM	3	2	1	1	3	3
2z8nB_2z8pA	CLM	273	256	207	241	190	81
2zcoA_2zcqA	CLM	48	39	55	34	27	6
2zlbA_2cl5B	CLM	114	99	97	94	50	45
3b8sB_3b9dA	IDM	1	1	1	1	1	1
3c6qB_3c6qD	CDM	1	1	1	1	1	1
3csgA_3csbA	IDM	51	43	27	37	21	5
3d8rA_3d8nA	CDM	1	1	1	1	1	1
3d97B_3d97A	ILM	149	109	246	122	130	126
3eugA_1flzA	IDM	13	10	15	11	17	6
3ng1B_2c04A	OTM	35	34	41	35	55	9
3sebA_1se3A	CLM	88	58	155	95	64	54
4akeA_2eckA	CDM	1	1	1	1	1	1
	MEDIAN	35	34	31.5	31.5	22.5	7.5
	AVERAGE	79.0667	66.6222	70.9889	65.7556	54.0778	19.4111
	STD	107.242	91.4546	92.087	90.0959	83.7931	28.4289

[truncated: 1 more sheets: #Modes Cumul Mode Overlap (90%)]
