# Supplementary material for: Elastic network model of learned maintained contacts to predict protein motion
Source: PLoS One. 2017 Aug 30;12(8):e0183889. doi: 10.1371/journal.pone.0183889 (PMC5576689; doi:10.1371/journal.pone.0183889)
Supplement: S2 File — Dataset of proteins used to obtain the theoretical upper bound (mcENM), to train and test the SVM and to evaluate lmcENM, raw SVM performance data, breaking contact statistics, raw performance data of ENM variants, dataset of conformational ensembles, Top20 and Bottom20 features weighted by Linear SVM. (ZIP) [file pone.0183889.s002.zip › supplement_final/TableE_ENM_variants_CoDNaS_ensembles_results.xlxs.xlsx]

## Sheet: Ensemble analysis
				RMSIP (10 modes)						Pearson Correlation Ensemble Mean Square Fluctuations - ENM Square Fluctuations (10 modes)						RWSIP
Unbound	Protein pair	Ensemble size	Motion label	ENM	OFC-ENM	edENM	hcaENM	lmcENM	mcENM	ENM	OFC-ENM	edENM	hcaENM	lmcENM	mcENM	ENM	OFC-ENM	edENM	hcaENM	lmcENM	mcENM			EXPLANATION
1bsqA	1bsqA_2gj5A	22.0	clm	0.35	0.36	0.33	0.34	0.34	0.47	0.04	0.05	0.16	0.04	0.15	0.72	0.07	0.08	0.1	0.08	0.09	0.15
2f4bB	2f4bB_2om9A	167.0	clm	0.4	0.42	0.43	0.41	0.52	0.5	0.27	0.32	0.24	0.26	0.7	0.69	0.08	0.09	0.11	0.09	0.17	0.15			elastic network model variants	context	contact topology
1tibA	1tibA_1einB	30.0	clm	0.34	0.35	0.36	0.36	0.32	0.34	0	0.03	0.5	0.09	0.26	0.68	0.07	0.07	0.11	0.08	0.1	0.16			ENM	baseline	derived from unbound conformation
1i6wB	1i6wB_1r4zA	22.0	clm	0.56	0.57	0.52	0.57	0.49	0.55	0.62	0.7	0.25	0.73	0.54	0.17	0.1	0.11	0.14	0.12	0.13	0.11			mcENM = maintained contacts ENM	theoretical upper bound	observed from differences between contact topologies of unbound and bound conformation
1irmC	1irmC_2dy5A	22.0	clm	0.46	0.47	0.46	0.47	0.47	0.47	0.82	0.87	0.46	0.75	0.18	0.38	0.14	0.16	0.18	0.15	0.18	0.16			mfcENM = maintained and forming contacts ENM	test experiment	observed from differences between contact topologies of unbound and bound conformation
1dqzB	1dqzB_1dqyA	14.0	clm	0.35	0.36	0.36	0.38	0.44	0.51	0.33	0.39	0.52	0.54	0.91	0.22	0.11	0.12	0.14	0.11	0.24	0.17			lmcENM = learned maintained contacts ENM	our method	predicted by removing top 16% predicted breaking contacts from contact topology of unbound conformation
1ufpA	1ufpA_2eb8A	242.0	clm	0.48	0.49	0.51	0.52	0.51	0.43	0.25	0.27	0.21	0.28	0.22	0.16	0.11	0.13	0.17	0.13	0.14	0.14			rmcENM = random maintained contacts ENM	control experiment	predicted by removing randomly selected 16% predicted breaking contacts from contact topology of unbound conformation
2zlbA	2zlbA_2cl5B	17.0	clm	0.5	0.51	0.53	0.52	0.48	0.48	0.63	0.63	0.5	0.72	0.85	0.74	0.11	0.12	0.14	0.12	0.21	0.16
2iytA	2iytA_2iyxA	22.0	clm	0.52	0.49	0.51	0.52	0.53	0.53	0.54	0.63	0.68	0.58	0.93	0.68	0.2	0.18	0.2	0.18	0.28	0.22						reference
1pztA	1pztA_1o0rA	38.0	clm	0.47	0.48	0.47	0.49	0.39	0.45	0.88	0.9	0.86	0.86	0.57	0.73	0.25	0.27	0.24	0.17	0.18	0.5			OFC-ENM = optimized force constant ENM	for evaluation	same as ENM but with structure-based spring stiffness optimized by analyzing NMR-ensembles	Lezon TR, Bahar I. Using Entropy Maximization to Understand the Determinants of Structural Dynamics beyond Native Contact Topology. PLoS Comput Biol. 2010 Jun;6(6):e1000816. Available from: http://dx.doi.org/10.1371/journal.pcbi.1000816 .
1wdpA	1wdpA_1q6fA	19.0	clm	0.44	0.44	0.35	0.38	0.35	0.48	0.65	0.65	0.27	0.7	0.57	0.96	0.09	0.1	0.1	0.09	0.12	0.2
2zcoA	2zcoA_2zcqA	27.0	clm	0.57	0.56	0.57	0.56	0.52	0.59	0.38	0.37	0.44	0.35	0.16	0.92	0.14	0.16	0.18	0.13	0.15	0.18			edENM	for evaluation	fully connected between closest residues along sequence (up to three positions apart) with spring stiffness dependent on sequence distance, distance-dependent spring stiffness between residues within protein-size dependent distance cutoff optimized based on Essential Dynamics of MD trajectories	Orellana L, Rueda M, Ferrer-Costa C, Lopéz-Blanco JR, Chacón P, Orozco M. Approaching Elastic Network Models to Molecular Dynamics Flexibility. J Chem Theory Comput. 2010 Sep;6(9):2910{2923. Available from: http://dx.doi.org/10.1021/ct100208e.
3sebA	3sebA_1se3A	14.0	clm	0.38	0.38	0.39	0.37	0.35	0.34	0.04	0.06	0.18	0.2	0.1	0.08	0.07	0.07	0.09	0.08	0.07	0.06
2dkeA	2dkeA_2d1eA	15.0	ilm	0.4	0.41	0.37	0.42	0.36	0.31	0.38	0.36	0.28	0.3	0.31	0.41	0.12	0.13	0.15	0.12	0.14	0.14			HCA	for evaluation	fully connected with distance-dependent force constants	Hinsen K, Petrescu AJ, Dellerue S, Bellissent-Funel MC, Kneller GR. Harmonicity in slow protein dynamics. Chem Phys. 2000 Nov;261(1-2):25{37. Available from: http://www.sciencedirect.com/science/article/pii/S0301010400002226 .
2uyrX	2uyrX_2ddsA	10.0	ilm	0.45	0.46	0.37	0.43	0.4	0.47	0.85	0.86	0.72	0.82	0.78	0.51	0.13	0.14	0.12	0.11	0.16	0.13
1gohA	1gohA_1k3iA	11.0	ilm	0.51	0.51	0.49	0.51	0.42	0.47	0.06	0.06	0.05	0.06	0.01	0.61	0.1	0.11	0.14	0.11	0.09	0.2
3d97B	3d97B_3d97A	47.0	ilm	0.59	0.6	0.59	0.61	0.61	0.65	0.23	0.31	0.18	0.18	0.2	0.52	0.13	0.14	0.15	0.13	0.18	0.17
1a8dA	1a8dA_1fv3B	10.0	ilm	0.4	0.4	0.34	0.41	0.34	0.46	0.5	0.48	0.22	0.5	0.31	0.73	0.1	0.11	0.1	0.1	0.1	0.16
1hkaA	1hkaA_1raoA	49.0	ilm	0.6	0.61	0.58	0.61	0.63	0.63	0.71	0.72	0.79	0.66	0.94	0.93	0.23	0.25	0.25	0.21	0.31	0.3
1lyyA	1lyyA_1re2A	220.0	ilm	0.61	0.62	0.58	0.61	0.63	0.61	0.52	0.54	0.5	0.53	0.72	0.54	0.13	0.14	0.17	0.14	0.24	0.14
3b8sB	3b8sB_3b9dA	19.0	idm	0.6	0.61	0.59	0.61	0.6	0.61	0.57	0.57	0.66	0.84	0.72	0.82	0.3	0.31	0.35	0.32	0.47	0.47
1qmtA	1qmtA_1dytA	13.0	idm	0.59	0.59	0.58	0.61	0.57	0.61	0.59	0.58	0.69	0.62	0.55	0.83	0.23	0.24	0.29	0.24	0.24	0.26
1oxsC	1oxsC_1oxuC	10.0	idm	0.52	0.52	0.53	0.53	0.53	0.53	0.28	0.28	0.28	0.31	0.43	0.32	0.26	0.28	0.32	0.26	0.35	0.29
1eutA	1eutA_1w8nA	10.0	idm	0.69	0.69	0.7	0.69	0.67	0.68	0.78	0.78	0.83	0.79	0.92	0.92	0.35	0.36	0.32	0.25	0.41	0.45
1oidB	1oidB_1ho5A	14.0	cdm	0.62	0.63	0.63	0.63	0.64	0.65	0.02	0.03	0.27	0.04	0.28	0.81	0.17	0.18	0.29	0.18	0.33	0.63
2cbiA	2cbiA_2j62A	14.0	cdm	0.53	0.53	0.52	0.53	0.52	0.55	0.31	0.31	0.25	0.3	0.26	0.73	0.15	0.16	0.17	0.15	0.16	0.19
1eymA	1eymA_1j4rA	92.0	cdm	0.63	0.63	0.59	0.63	0.63	0.62	0.57	0.51	0.49	0.53	0.37	0.54	0.16	0.17	0.18	0.16	0.17	0.17
1jejA	1jejA_1qkjA	23.0	cdm	0.61	0.62	0.59	0.61	0.57	0.6	0.55	0.56	0.55	0.54	0.49	0.59	0.22	0.23	0.34	0.2	0.36	0.3
1xgdA	1xgdA_1ef3B	124.0	cdm	0.5	0.5	0.47	0.52	0.5	0.53	0.59	0.59	0.42	0.67	0.56	0.36	0.12	0.13	0.15	0.13	0.16	0.14
2brwA	2brwA_1ojpA	16.0	cdm	0.48	0.47	0.46	0.46	0.44	0.46	0.2	0.21	0.28	0.28	0.1	0.2	0.13	0.14	0.16	0.14	0.14	0.15
2f08D	2f08D_1xwvB	23.0	blm	0.49	0.51	0.51	0.52	0.49	0.49	0.67	0.76	0.73	0.8	0.51	0.67	0.16	0.18	0.27	0.19	0.22	0.23
1dx9C	1dx9C_1rcfA	31.0	otm	0.4	0.41	0.4	0.43	0.45	0.39	0.23	0.27	-0.12	0.29	0.06	0.09	0.08	0.09	0.11	0.09	0.1	0.08
2bebB	2bebB_2esuA	16.0	otm	0.46	0.47	0.49	0.48	0.44	0.52	0.75	0.79	0.85	0.8	0.66	0.84	0.18	0.19	0.23	0.15	0.17	0.2
3ng1B	3ng1B_2c04A	24.0	otm	0.57	0.57	0.56	0.58	0.54	0.6	0.26	0.26	0.22	0.28	0.34	0.19	0.17	0.19	0.21	0.19	0.18	0.19
1uorA	1uorA_1e7gA	58.0	otm	0.6	0.61	0.61	0.61	0.6	0.6	0.38	0.4	0.42	0.42	0.36	0.38	0.22	0.23	0.27	0.2	0.32	0.33
			MEDIAN	0.5	0.51	0.51	0.52	0.5	0.52	0.5	0.48	0.42	0.53	0.43	0.61	0.13	0.14	0.17	0.14	0.17	0.17
			MEAN	0.504857	0.51	0.495429	0.512286	0.494	0.519429	0.441429	0.46	0.423714	0.476	0.457714	0.562	0.153714	0.164571	0.189714	0.151429	0.201714	0.219429
