# Supplementary material for: Elastic network model of learned maintained contacts to predict protein motion
Source: PLoS One. 2017 Aug 30;12(8):e0183889. doi: 10.1371/journal.pone.0183889 (PMC5576689; doi:10.1371/journal.pone.0183889)
Supplement: S2 File — Dataset of proteins used to obtain the theoretical upper bound (mcENM), to train and test the SVM and to evaluate lmcENM, raw SVM performance data, breaking contact statistics, raw performance data of ENM variants, dataset of conformational ensembles, Top20 and Bottom20 features weighted by Linear SVM. (ZIP) [file pone.0183889.s002.zip › supplement_final/TableG_FeatureWeights_LinearSVM.xlxs.xlsx]

## Sheet: TableS7_FeatureWeights_LinearSV
	Full Dataset (90 proteins)		CLM (28 proteins)		ILM (18 proteins)		IDM (14 proteins)		CDM (20 proteins)
Top 20	Number of nodes in graph	0.299216	Number of nodes in graph	0.296761	Number of nodes in graph	0.31468	Number of nodes in graph	0.302835	Number of nodes in graph	0.282365
	Largest eigenvalue from adjacency matrix of graph	0.206762	Largest eigenvalue from adjacency matrix of graph	0.205671	Largest eigenvalue from adjacency matrix of graph	0.190504	Largest eigenvalue from adjacency matrix of graph	0.201629	Largest eigenvalue from adjacency matrix of graph	0.213678
	Average free solvation energy	0.189731	Average free solvation energy	0.186105	Average free solvation energy	0.190195	Average free solvation energy	0.192227	Average free solvation energy	0.189006
	Second largest eigenvalue from adjacency matrix of graph	0.182927	Second largest eigenvalue from adjacency matrix of graph	0.184093	Second largest eigenvalue from adjacency matrix of graph	0.177563	Second largest eigenvalue from adjacency matrix of graph	0.18734	Second largest eigenvalue from adjacency matrix of graph	0.187113
	Average 3D length of helices in graph	0.161406	Average 3D length of helices in graph	0.162186	Average 3D length of helices in graph	0.156353	Average 3D length of helices in graph	0.164087	Average 3D length of helices in graph	0.159081
	Average number of turn residues in graph	0.12883	Average number of turn residues in graph	0.129236	Average number of beta residues in entire protein	0.13008	Average number of turn residues in graph	0.1298	Impurity of nodes labeled by chemical type in graph	0.12919
	Average number of beta residues in entire protein	0.126963	Average number of beta residues in entire protein	0.127666	Average number of turn residues in graph	0.124232	Average number of beta residues in entire protein	0.127786	Average number of turn residues in graph	0.128516
	Impurity of nodes labeled by chemical type in graph	0.125747	Impurity of nodes labeled by chemical type in graph	0.126294	Impurity of nodes labeled by chemical type in graph	0.118274	Impurity of nodes labeled by chemical type in graph	0.123178	Average number of beta residues in entire protein	0.121448
	Average number of helical residues in entire protein	0.115924	Average number of helical residues in entire protein	0.120663	Average number of helical residues in entire protein	0.117367	Average number of helical residues in entire protein	0.118332	Average number of residues with half-sphere solvent exposure in graph	0.114132
	Average number of residues with half-sphere solvent exposure in graph	0.114275	Average number of residues with half-sphere solvent exposure in graph	0.116018	Average number of residues with half-sphere solvent exposure in graph	0.112847	Average number of residues with half-sphere solvent exposure in graph	0.114002	Average number of symmetric residues in graph	0.113599
	Average number of symmetric residues in graph	0.110868	Average number of symmetric residues in graph	0.102016	Average number of symmetric residues in graph	0.1047	Average number of symmetric residues in graph	0.113222	Average number of helical residues in entire protein	0.111458
	Average number of residues with very low solvation in graph	0.0907494	Average closeness centrality in entire protein	0.0890165	Average number of residues with very low solvation in graph	0.0907339	Average number of residues not forming hydrogen bonds in graph	0.0960486	Average number of residues with very low solvation in graph	0.0902927
	Average number of residues not forming hydrogen bonds in graph	0.0856911	Average number of residues with very low solvation in graph	0.0884958	Average number of residues not forming hydrogen bonds in graph	0.0883551	Average number of residues with very low solvation in graph	0.0929759	Average number of residues not forming hydrogen bonds in graph	0.0848207
	Average betweenness centrality in entire protein	0.0833766	Average betweenness centrality in entire protein	0.0836852	Average betweenness centrality in entire protein	0.0831454	Average number of exposed residues in graph	0.0818769	Average betweenness centrality in entire protein	0.0845908
	Average number of exposed residues in graph	0.0800152	Average number of residues not forming hydrogen bonds in graph	0.0825688	Average closeness centrality in entire protein	0.08171	Average closeness centrality in entire protein	0.0803001	Average number of exposed residues in graph	0.0785082
	Average closeness centrality in entire protein	0.0789337	Average number of exposed residues in graph	0.0741155	Average number of exposed residues in graph	0.080664	Average betweenness centrality in entire protein	0.0796755	Average closeness centrality in entire protein	0.0750101
	Distance between SSEs containing residues in contact along sequence	0.0666044	Distance between SSEs containing residues in contact along sequence	0.0681082	Impurity of nodes labed by solvent accessibility in graph	0.0659554	Impurity of nodes labed by solvent accessibility in graph	0.0778248	Distance between SSEs containing residues in contact along sequence	0.0667191
	Impurity of nodes labed by solvent accessibility in graph	0.0616461	Impurity of nodes labed by symmetry coverage in graph	0.0619916	Distance between SSEs containing residues in contact along sequence	0.0655122	Distance between SSEs containing residues in contact along sequence	0.0653291	Link impurity of edges labeled by solvent accesibility in graph	0.0591177
	Impurity of nodes labed by symmetry coverage in graph	0.0590716	Impurity of nodes labed by solvent accessibility in graph	0.0584221	Impurity of nodes labed by symmetry coverage in graph	0.0602817	Impurity of nodes labed by symmetry coverage in graph	0.0608814	Impurity of nodes labed by symmetry coverage in graph	0.0581407
	Link impurity of edges labeled by solvent accesibility in graph	0.0584332	Both contacting residues in contact with pocket	0.0568425	Link impurity of edges labeled by solvent accesibility in graph	0.0567141	Both contacting residues in contact with pocket	0.0604966	3D distance of SSE containing contact to structure centroid	0.0571001
Bottom 20	Mutual information distributed mostly on adjacent residues in graph	-0.0516118	Average number of residues acting as acceptor in graph	-0.0539665	Number of eigenvalues of adjacency spectrum of graph	-0.0541401	Average volume of pockets in contact with residues of a contact	-0.0516844	Average number of non-polar residues in graph	-0.0516087
	Average volume of pockets in contact with residues of a contact	-0.0527495	Average volume of pockets in contact with residues of a contact	-0.0544083	Mutual information distributed mostly on adjacent residues in graph	-0.0626193	Average number of non-polar residues in graph	-0.0557866	Average volume of pockets in contact with residues of a contact	-0.0542731
	Contacting residues belong to beta sheets	-0.069129	Contacting residues belong to beta sheets	-0.0697689	Contacting residues belong to beta sheets	-0.0662434	Contacting residues belong to beta sheets	-0.0672882	Average number of buried residues in graph	-0.0712188
	Average 3D length of turns in graph	-0.0721619	Average 3D length of turns in graph	-0.0723745	Average number of buried residues in graph	-0.0698075	Average 3D length of turns in graph	-0.0699718	Average 3D length of turns in graph	-0.0712923
	Average number of buried residues in graph	-0.073565	Average degree of symmetry	-0.0736407	Average 3D length of turns in graph	-0.0718002	Average number of buried residues in graph	-0.0753393	Contacting residues belong to beta sheets	-0.0733827
	Link impurity of edges labeled by symmetry coverage	-0.0791603	Link impurity of edges labeled by symmetry coverage	-0.0763969	Contacting residues belong to same secondary structure element	-0.0774347	Average residue depth of contact	-0.0799158	Link impurity of edges labeled by symmetry coverage	-0.07904
	Average residue depth of contact	-0.0803164	Average number of buried residues in graph	-0.0791757	Average degree of symmetry	-0.0780359	Link impurity of edges labeled by symmetry coverage	-0.0806473	Average residue depth of contact	-0.0803671
	Average degree of symmetry	-0.0806644	Average residue depth of contact	-0.0795448	Link impurity of edges labeled by symmetry coverage	-0.0799552	Average degree of symmetry	-0.0827631	Secondary structure element containing contact is not a terminal one	-0.0830296
	Contacting residues belong to same secondary structure element	-0.0860044	Contacting residues belong to same secondary structure element	-0.0826184	Average residue depth of contact	-0.0827696	Link impurity of edges labeled by chemical type	-0.0846607	Average degree of symmetry	-0.086369
	Link impurity of edges labeled by chemical type	-0.0893881	Link impurity of edges labeled by chemical type	-0.0886901	Link impurity of edges labeled by chemical type	-0.0859863	Contacting residues belong to same secondary structure element	-0.0921948	Link impurity of edges labeled by chemical type	-0.0921517
	Secondary structure element containing contact is not a terminal one	-0.0934834	Secondary structure element containing contact is not a terminal one	-0.0999196	Secondary structure element containing contact is not a terminal one	-0.100581	Secondary structure element containing contact is not a terminal one	-0.10187	Contacting residues belong to same secondary structure element	-0.100984
	Average number of buried coil residues in graph	-0.103933	Link impurity of edges labeled by secondary structure identifier (SSE_ID)	-0.102146	Average number of buried coil residues in graph	-0.102327	Average number of buried coil residues in graph	-0.102879	Link impurity of edges labeled by secondary structure identifier (SSE_ID)	-0.10573
	Link impurity of edges labeled by secondary structure identifier (SSE_ID)	-0.104722	Average number of buried coil residues in graph	-0.103836	Link impurity of edges labeled by secondary structure identifier (SSE_ID)	-0.104519	Link impurity of edges labeled by secondary structure identifier (SSE_ID)	-0.108793	Average number of buried coil residues in graph	-0.1073
	Entropy of solvent accessibility	-0.128056	Entropy of solvent accessibility	-0.128263	Entropy of solvent accessibility	-0.127556	Mutual information distributed mostly on short range contacts in graph	-0.125012	Entropy of solvent accessibility	-0.128488
	Mutual information distributed mostly on short range contacts in graph	-0.130373	Mutual information distributed mostly on short range contacts in graph	-0.131444	Mutual information distributed mostly on short range contacts in graph	-0.133481	Entropy of solvent accessibility	-0.132639	Mutual information distributed mostly on short range contacts in graph	-0.130262
	Average number of buried helical residues in graph	-0.147028	Average number of buried helical residues in graph	-0.147028	Mutual information distributed mostly on mid range contacts in graph	-0.15245	Mutual information distributed mostly on mid range contacts in graph	-0.140021	Mutual information distributed mostly on mid range contacts in graph	-0.147492
	Mutual information distributed mostly on mid range contacts in graph	-0.147587	Mutual information distributed mostly on mid range contacts in graph	-0.148967	Average number of buried helical residues in graph	-0.156063	Average number of buried helical residues in graph	-0.152548	Average number of buried helical residues in graph	-0.147658
	Mutual information distributed mostly on long range contacts in graph	-0.271738	Mutual information distributed mostly on long range contacts in graph	-0.271582	Mutual information distributed mostly on long range contacts in graph	-0.284135	Mutual information distributed mostly on long range contacts in graph	-0.260458	Mutual information distributed mostly on long range contacts in graph	-0.272395
	Energy of graph = Sum of squared eigenvalues	-0.361647	Energy of graph = Sum of squared eigenvalues	-0.358156	Number of edges in graph	-0.368692	Energy of graph = Sum of squared eigenvalues	-0.36236	Energy of graph = Sum of squared eigenvalues	-0.362887
	Number of edges in graph	-0.371324	Number of edges in graph	-0.371433	Energy of graph = Sum of squared eigenvalues	-0.369514	Number of edges in graph	-0.374312	Number of edges in graph	-0.373417
	The graph refers to the union graph defining the local neighborhood of a single contact (see Methods).
